# Supplementary material for: 1-[5-(Anthracen-9-yl)-3-(4-nitro­phen­yl)-4,5-dihydro-1H-pyrazol-1-yl]ethan-1-one
Source: Acta Crystallogr Sect E Struct Rep Online. 2011 Jan 15;67(Pt 2):o386. doi: 10.1107/S1600536810053365 (PMC3051795; doi:10.1107/S1600536810053365)
Supplement: Supplementary file 1 [file e-67-0o386-sup1.cif]

##############################################################################
###                                                                        ###
###        Electronic paper (Acta Crystallographica Section E)             ###
###                                                                        ###
##############################################################################
#                                                                            #
# This CIF contains the data in a paper accepted for publication in Acta     #
# Crystallographica Section E. It conforms to the requirements of Notes      #
# for Authors for Section E, and has been peer reviewed under the auspices   #
# of the IUCr Commission on Journals.                                        #
#                                                                            #
# Full details of the Crystallographic Information File format               #
# are given in the paper "The Crystallographic Information File (CIF):       #
# a New Standard Archive File for Crystallography" by S. R. Hall, F. H.      #
# Allen and I. D. Brown [Acta Cryst. (1991), A47, 655-685].                  #
#                                                                            #
# The current version of the core CIF dictionary is obtainable from          #
# ftp://ftp.iucr.org/pub/cif_core.dic. The current version number is 2.4.    #
#                                                                            #
# Software is freely available for graphical display of the structure(s) in  #
# this CIF.  For information consult the CIF home page http://www.iucr.org/  #
# cif/home.html                                                              #
#                                                                            #
# This file may be used for bona fide research purposes within the           #
# scientific community so long as proper attribution is given to the journal # 
# article from which it was obtained.                                        #
#                                                                            #
##############################################################################
                                             
data_I
_audit_creation_method     SHELXL-97
_chemical_name_systematic
;
1-[5-(Anthracen-9-yl)-3-(4-nitrophenyl)-4,5-dihydro-1<i>H</i>-pyrazol-
1-yl]ethan-1-one
;
_chemical_name_common     ?
_chemical_formula_moiety     'C25 H19 N3 O3'
_chemical_formula_sum     'C25 H19 N3 O3'
_chemical_formula_iupac     'C25 H19 N3 O3'
_chemical_formula_weight     409.43
_chemical_melting_point     ?
_symmetry_cell_setting     orthorhombic
_symmetry_space_group_name_H-M     'P c a 21'
_symmetry_space_group_name_Hall     'P 2c -2ac'
loop_
    _symmetry_equiv_pos_as_xyz
    'x, y, z'
    '-x, -y, z+1/2'
    'x+1/2, -y, z'
    '-x+1/2, y, z+1/2'
_cell_length_a     22.888(5)
_cell_length_b     9.4031(19)
_cell_length_c     8.9688(18)
_cell_angle_alpha     90.00
_cell_angle_beta     90.00
_cell_angle_gamma     90.00
_cell_volume     1930.3(7)
_cell_formula_units_Z     4
_cell_measurement_reflns_used     3824
_cell_measurement_theta_min     2.6143
_cell_measurement_theta_max     25.000
_cell_measurement_temperature     293(2)
_exptl_crystal_description     'Prism'
_exptl_crystal_colour     'yellow'
_exptl_crystal_size_max     0.30
_exptl_crystal_size_mid     0.20
_exptl_crystal_size_min     0.20
_exptl_crystal_density_diffrn     1.409
_exptl_crystal_density_meas     ?
_exptl_crystal_density_method     'not measured'
_exptl_crystal_F_000     856
_exptl_absorpt_coefficient_mu     0.094
_exptl_absorpt_correction_type     multi-scan
_exptl_absorpt_process_details     '(CrystalClear; Rigaku, 2005)'
_exptl_absorpt_correction_T_min     0.9622
_exptl_absorpt_correction_T_max     0.9817
_exptl_special_details
;
;
_diffrn_ambient_temperature     293(2)
_diffrn_radiation_type     MoK\a
_diffrn_radiation_wavelength     0.71073
_diffrn_radiation_source     'fine-focus sealed tube'
_diffrn_radiation_monochromator     graphite
_diffrn_measurement_device_type     'Rigaku SCXmini'
_diffrn_measurement_method     '\f and \w'
_diffrn_detector_area_resol_mean     ?
_diffrn_reflns_number     19272
_diffrn_reflns_av_R_equivalents     0.0624
_diffrn_reflns_av_sigmaI/netI     0.0370
_diffrn_reflns_theta_min     3.26
_diffrn_reflns_theta_max     27.48
_diffrn_reflns_theta_full     27.48
_diffrn_measured_fraction_theta_max     0.998
_diffrn_measured_fraction_theta_full     0.998
_diffrn_reflns_limit_h_min     -29
_diffrn_reflns_limit_h_max     29
_diffrn_reflns_limit_k_min     -12
_diffrn_reflns_limit_k_max     12
_diffrn_reflns_limit_l_min     -11
_diffrn_reflns_limit_l_max     11
_diffrn_standards_number     0
_diffrn_standards_interval_count     0
_diffrn_standards_interval_time     0
_diffrn_standards_decay_%     ?
_refine_special_details
;
Refinement of <i>F</i>^2^ against ALL reflections. The weighted <i>R</i>-
factor
<i>wR</i> and goodness of fit <i>S</i> are based on <i>F</i>^2^,
conventional
<i>R</i>-factors <i>R</i> are based on <i>F</i>, with <i>F</i> set to zero
for
negative <i>F</i>^2^. The threshold expression of <i>F</i>^2^ >
\s(<i>F</i>^2^) is used only for calculating <i>R</i>-factors(gt)
<i>etc</i>.
and is not relevant to the choice of reflections for refinement.
<i>R</i>-factors based on <i>F</i>^2^ are statistically about twice as
large
as those based on <i>F</i>, and <i>R</i>- factors based on ALL data will
be
even larger.
;
_reflns_number_total     2352
_reflns_number_gt     2131
_reflns_threshold_expression     I>2sigma(I)
_refine_ls_structure_factor_coef     Fsqd
_refine_ls_matrix_type     full
_refine_ls_R_factor_all     0.0441
_refine_ls_R_factor_gt     0.0389
_refine_ls_wR_factor_gt     0.0935
_refine_ls_wR_factor_ref     0.0967
_refine_ls_goodness_of_fit_ref     1.069
_refine_ls_restrained_S_all     1.069
_refine_ls_number_reflns     2352
_refine_ls_number_parameters     288
_refine_ls_number_restraints     69
_refine_ls_hydrogen_treatment     mixed
_refine_ls_weighting_scheme     calc
_refine_ls_weighting_details
         'calc w=1/[\s^2^(Fo^2^)+(0.0488P)^2^+0.2241P] where P=(Fo^2^+2Fc^2^)/3'
_atom_sites_solution_hydrogens     difmap
_atom_sites_solution_primary     direct
_atom_sites_solution_secondary     difmap
_refine_ls_shift/su_max     0.000
_refine_ls_shift/su_mean     0.000
_refine_diff_density_max     0.168
_refine_diff_density_min     -0.178
_refine_ls_extinction_method     '<i>SHELXL97</i> (Sheldrick, 2008)'
_refine_ls_extinction_coef     0.018(2)
_refine_ls_extinction_expression
                                  'Fc^*^=kFc[1+0.001xFc^2^\l^3^/sin(2\q)]^-1/4^'
_refine_ls_abs_structure_details     ?
loop_
    _atom_type_symbol
    _atom_type_description
    _atom_type_scat_dispersion_real
    _atom_type_scat_dispersion_imag
    _atom_type_scat_source
    'C' 'C' 0.0033 0.0016
                         'International Tables Vol C Tables 4.2.6.8 and 6.1.1.4'
    'H' 'H' 0.0000 0.0000
                         'International Tables Vol C Tables 4.2.6.8 and 6.1.1.4'
    'N' 'N' 0.0061 0.0033
                         'International Tables Vol C Tables 4.2.6.8 and 6.1.1.4'
    'O' 'O' 0.0106 0.0060
                         'International Tables Vol C Tables 4.2.6.8 and 6.1.1.4'
_computing_data_collection     'CrystalClear (Rigaku, 2005)'
_computing_cell_refinement     'CrystalClear (Rigaku, 2005)'
_computing_data_reduction     'CrystalClear (Rigaku, 2005)'
_computing_structure_solution     '<i>SHELXS97</i> (Sheldrick, 2008)'
_computing_structure_refinement     '<i>SHELXL97</i> (Sheldrick, 2008)'
_computing_molecular_graphics     '<i>SHELXTL/PC</i> (Sheldrick, 2008)'
_computing_publication_material     '<i>SHELXTL/PC</i> (Sheldrick, 2008)'
loop_
    _atom_site_type_symbol
    _atom_site_label
    _atom_site_fract_x
    _atom_site_fract_y
    _atom_site_fract_z
    _atom_site_U_iso_or_equiv
    _atom_site_adp_type
    _atom_site_calc_flag
    _atom_site_refinement_flags
    _atom_site_occupancy
    _atom_site_disorder_assembly
    _atom_site_disorder_group
    N N1 0.09343(7) 0.5404(2) 0.2678(2) 0.0364(4) Uani d . 1 . .
    C C5 -0.06548(9) 0.5860(2) 0.2243(2) 0.0319(5) Uani d . 1 . .
    C C6 -0.00794(9) 0.6399(2) 0.2175(2) 0.0316(4) Uani d . 1 . .
    N N2 0.14083(8) 0.6030(2) 0.3366(2) 0.0360(4) Uani d . 1 . .
    C C13 -0.09433(10) 0.7481(2) 0.0248(3) 0.0410(5) Uani d . 1 . .
    H H13A -0.1228 0.7832 -0.0394 0.049 Uiso calc R 1 . .
    C C8 0.06219(10) 0.8147(2) 0.1055(3) 0.0390(5) Uani d . 1 . .
    H H8A 0.0915 0.7868 0.1711 0.047 Uiso calc R 1 . .
    C C17 0.12204(9) 0.6934(2) 0.4330(3) 0.0335(5) Uani d . 1 . .
    C C15 0.03652(9) 0.5881(2) 0.3311(3) 0.0337(5) Uani d . 1 . .
    H H15A 0.0208(10) 0.506(3) 0.387(3) 0.040 Uiso d . 1 . .
    C C7 0.00641(9) 0.7476(2) 0.1140(2) 0.0326(5) Uani d . 1 . .
    C C25 0.22213(9) 0.7571(3) 0.5197(3) 0.0416(5) Uani d . 1 . .
    H H25A 0.2374 0.6845 0.4611 0.050 Uiso calc R 1 . .
    C C12 -0.03748(10) 0.7977(2) 0.0123(3) 0.0355(5) Uani d . 1 . .
    C C23 0.23569(10) 0.9475(2) 0.6891(3) 0.0405(5) Uani d . 1 . .
    C C20 0.16176(9) 0.7811(2) 0.5216(3) 0.0344(5) Uani d . 1 . .
    C C1 -0.16961(10) 0.6046(3) 0.1484(3) 0.0454(6) Uani d . 1 . .
    H H1A -0.1985 0.6480 0.0915 0.054 Uiso calc R 1 . .
    O O3 0.25365(12) 1.1255(2) 0.8605(3) 0.0729(7) Uani d . 1 . .
    C C14 -0.10970(9) 0.6478(2) 0.1304(3) 0.0368(5) Uani d . 1 . .
    O O1 0.05499(8) 0.3576(2) 0.1437(3) 0.0563(5) Uani d . 1 . .
    C C22 0.17679(11) 0.9742(3) 0.6936(3) 0.0453(6) Uani d . 1 . .
    H H22A 0.1620 1.0473 0.7523 0.054 Uiso calc R 1 . .
    C C4 -0.08379(10) 0.4732(3) 0.3199(3) 0.0400(5) Uani d . 1 . .
    H H4A -0.0558(12) 0.417(3) 0.377(3) 0.048 Uiso d . 1 . .
    C C9 0.07371(11) 0.9182(3) 0.0041(3) 0.0467(6) Uani d . 1 . .
    H H9A 0.1101 0.9621 0.0041 0.056 Uiso calc R 1 . .
    C C21 0.13977(10) 0.8900(3) 0.6090(3) 0.0421(6) Uani d . 1 . .
    H H21A 0.0997 0.9068 0.6110 0.051 Uiso calc R 1 . .
    C C16 0.05649(9) 0.7025(3) 0.4436(3) 0.0371(5) Uani d . 1 . .
    H H16A 0.0425 0.7960 0.4152 0.045 Uiso calc R 1 . .
    H H16B 0.0430 0.6808 0.5435 0.045 Uiso calc R 1 . .
    C C3 -0.14067(10) 0.4332(3) 0.3298(3) 0.0463(6) Uani d . 1 . .
    H H3A -0.1510 0.3589 0.3929 0.056 Uiso calc R 1 . .
    C C11 -0.02261(12) 0.9016(3) -0.0966(3) 0.0474(6) Uani d . 1 . .
    H H11A -0.0506 0.9297 -0.1659 0.057 Uiso calc R 1 . .
    N N3 0.27495(10) 1.0378(2) 0.7773(3) 0.0515(6) Uani d . 1 . .
    C C24 0.25901(10) 0.8402(3) 0.6037(3) 0.0449(6) Uani d . 1 . .
    H H24A 0.2991 0.8241 0.6027 0.054 Uiso calc R 1 . .
    O O2 0.32753(9) 1.0208(2) 0.7630(3) 0.0698(7) Uani d . 1 . .
    C C18 0.09882(10) 0.4194(2) 0.1846(3) 0.0397(5) Uani d . 1 . .
    C C2 -0.18442(10) 0.5023(3) 0.2462(4) 0.0497(6) Uani d . 1 . .
    H H29A -0.2234 0.4772 0.2587 0.060 Uiso calc R 1 . .
    C C19 0.15940(11) 0.3706(3) 0.1485(4) 0.0528(7) Uani d . 1 . .
    H H19A 0.1576 0.2937 0.0783 0.079 Uiso calc R 1 . .
    H H19B 0.1784 0.3389 0.2380 0.079 Uiso calc R 1 . .
    H H19C 0.1811 0.4480 0.1061 0.079 Uiso calc R 1 . .
    C C10 0.03117(11) 0.9604(3) -0.1016(3) 0.0515(7) Uani d . 1 . .
    H H10A 0.0402 1.0280 -0.1737 0.062 Uiso calc R 1 . .
loop_
    _atom_site_aniso_label
    _atom_site_aniso_U_11
    _atom_site_aniso_U_22
    _atom_site_aniso_U_33
    _atom_site_aniso_U_12
    _atom_site_aniso_U_13
    _atom_site_aniso_U_23
    N1 0.0253(8) 0.0385(10) 0.0455(11) 0.0019(7) -0.0063(8) 0.0004(9)
    C5 0.0279(10) 0.0329(10) 0.0349(12) 0.0039(8) -0.0028(9) -0.0064(9)
    C6 0.0271(9) 0.0328(10) 0.0348(11) 0.0048(8) -0.0054(9) -0.0017(9)
    N2 0.0266(9) 0.0383(10) 0.0430(10) -0.0011(7) -0.0073(8) 0.0041(9)
    C13 0.0389(12) 0.0428(12) 0.0412(13) 0.0136(10) -0.0119(11) -0.0007(11)
    C8 0.0350(11) 0.0412(11) 0.0408(13) 0.0055(9) 0.0004(10) 0.0055(10)
    C17 0.0275(10) 0.0370(11) 0.0361(12) 0.0006(8) -0.0023(9) 0.0063(10)
    C15 0.0259(10) 0.0389(11) 0.0362(11) -0.0015(9) -0.0042(9) 0.0071(10)
    C7 0.0335(11) 0.0330(10) 0.0312(11) 0.0063(8) -0.0004(9) -0.0024(9)
    C25 0.0313(11) 0.0448(13) 0.0486(14) 0.0004(9) -0.0041(11) -0.0027(12)
    C12 0.0376(11) 0.0352(10) 0.0336(11) 0.0087(9) -0.0035(10) -0.0003(10)
    C23 0.0437(13) 0.0394(11) 0.0382(13) -0.0085(10) -0.0099(11) 0.0081(10)
    C20 0.0305(10) 0.0387(11) 0.0340(11) -0.0038(8) -0.0028(9) 0.0065(10)
    C1 0.0283(11) 0.0526(14) 0.0553(15) 0.0067(10) -0.0114(11) -0.0095(13)
    O3 0.0843(15) 0.0646(12) 0.0698(16) -0.0126(13) -0.0163(12) -0.0162(13)
    C14 0.0304(10) 0.0378(11) 0.0421(12) 0.0058(9) -0.0055(10) -0.0091(10)
    O1 0.0478(10) 0.0497(10) 0.0713(13) -0.0029(8) -0.0149(10) -0.0094(10)
    C22 0.0483(14) 0.0478(13) 0.0399(13) 0.0014(11) -0.0015(11) -0.0043(11)
    C4 0.0316(12) 0.0417(13) 0.0468(14) -0.0006(9) -0.0033(10) 0.0026(11)
    C9 0.0414(13) 0.0461(13) 0.0527(15) 0.0033(10) 0.0076(12) 0.0102(12)
    C21 0.0316(11) 0.0502(13) 0.0445(14) 0.0019(10) -0.0047(10) -0.0013(11)
    C16 0.0287(10) 0.0493(13) 0.0333(12) 0.0008(9) -0.0025(9) 0.0014(10)
    C3 0.0358(12) 0.0499(14) 0.0531(15) -0.0074(10) 0.0019(11) -0.0012(12)
    C11 0.0510(14) 0.0498(13) 0.0413(13) 0.0145(11) -0.0051(12) 0.0072(11)
    N3 0.0599(14) 0.0461(12) 0.0487(13) -0.0135(10) -0.0163(12) 0.0074(11)
    C24 0.0304(11) 0.0498(13) 0.0546(16) -0.0033(10) -0.0073(11) 0.0050(12)
    O2 0.0491(11) 0.0722(13) 0.0881(17) -0.0182(10) -0.0255(12) -0.0016(13)
    C18 0.0392(12) 0.0353(11) 0.0446(13) 0.0029(9) -0.0087(10) 0.0026(11)
    C2 0.0269(10) 0.0579(15) 0.0642(17) -0.0043(10) -0.0019(12) -0.0107(14)
    C19 0.0482(14) 0.0493(14) 0.0609(17) 0.0122(11) -0.0046(13) -0.0073(14)
    C10 0.0572(16) 0.0498(14) 0.0476(15) 0.0119(12) 0.0084(13) 0.0191(12)
_geom_special_details
;
All e.s.d.'s (except the e.s.d. in the dihedral angle between two l.s.
planes)
are estimated using the full covariance matrix. The cell e.s.d.'s are
taken
into account individually in the estimation of e.s.d.'s in distances,
angles
and torsion angles; correlations between e.s.d.'s in cell parameters are
only
used when they are defined by crystal symmetry. An approximate (isotropic)
treatment of cell e.s.d.'s is used for estimating e.s.d.'s involving l.s.
planes.
;
loop_
    _geom_bond_atom_site_label_1
    _geom_bond_atom_site_label_2
    _geom_bond_site_symmetry_2
    _geom_bond_distance
    _geom_bond_publ_flag
    N1 C18 . 1.367(3) ?
    N1 N2 . 1.380(3) ?
    N1 C15 . 1.490(3) ?
    C5 C6 . 1.412(3) ?
    C5 C4 . 1.427(3) ?
    C5 C14 . 1.440(3) ?
    C6 C7 . 1.413(3) ?
    C6 C15 . 1.520(3) ?
    N2 C17 . 1.287(3) ?
    C13 C14 . 1.382(4) ?
    C13 C12 . 1.387(3) ?
    C13 H13A . 0.9300 ?
    C8 C9 . 1.358(3) ?
    C8 C7 . 1.426(3) ?
    C8 H8A . 0.9300 ?
    C17 C20 . 1.462(3) ?
    C17 C16 . 1.506(3) ?
    C15 C16 . 1.544(3) ?
    C15 H15A . 0.99(3) ?
    C7 C12 . 1.436(3) ?
    C25 C24 . 1.375(3) ?
    C25 C20 . 1.400(3) ?
    C25 H25A . 0.9300 ?
    C12 C11 . 1.423(4) ?
    C23 C22 . 1.372(3) ?
    C23 C24 . 1.374(4) ?
    C23 N3 . 1.468(3) ?
    C20 C21 . 1.384(3) ?
    C1 C2 . 1.345(4) ?
    C1 C14 . 1.439(3) ?
    C1 H1A . 0.9300 ?
    O3 N3 . 1.214(3) ?
    O1 C18 . 1.216(3) ?
    C22 C21 . 1.386(3) ?
    C22 H22A . 0.9300 ?
    C4 C3 . 1.358(3) ?
    C4 H4A . 0.97(3) ?
    C9 C10 . 1.416(4) ?
    C9 H9A . 0.9300 ?
    C21 H21A . 0.9300 ?
    C16 H16A . 0.9700 ?
    C16 H16B . 0.9700 ?
    C3 C2 . 1.409(4) ?
    C3 H3A . 0.9300 ?
    C11 C10 . 1.350(4) ?
    C11 H11A . 0.9300 ?
    N3 O2 . 1.221(3) ?
    C24 H24A . 0.9300 ?
    C18 C19 . 1.496(3) ?
    C2 H29A . 0.9300 ?
    C19 H19A . 0.9600 ?
    C19 H19B . 0.9600 ?
    C19 H19C . 0.9600 ?
    C10 H10A . 0.9300 ?
loop_
    _geom_angle_atom_site_label_1
    _geom_angle_atom_site_label_2
    _geom_angle_atom_site_label_3
    _geom_angle_site_symmetry_1
    _geom_angle_site_symmetry_3
    _geom_angle
    _geom_angle_publ_flag
    C18 N1 N2 . . 121.89(18) ?
    C18 N1 C15 . . 122.51(18) ?
    N2 N1 C15 . . 112.89(18) ?
    C6 C5 C4 . . 124.50(19) ?
    C6 C5 C14 . . 119.1(2) ?
    C4 C5 C14 . . 116.45(19) ?
    C5 C6 C7 . . 120.14(18) ?
    C5 C6 C15 . . 118.71(19) ?
    C7 C6 C15 . . 120.98(18) ?
    C17 N2 N1 . . 108.61(17) ?
    C14 C13 C12 . . 121.6(2) ?
    C14 C13 H13A . . 119.2 ?
    C12 C13 H13A . . 119.2 ?
    C9 C8 C7 . . 121.8(2) ?
    C9 C8 H8A . . 119.1 ?
    C7 C8 H8A . . 119.1 ?
    N2 C17 C20 . . 122.01(19) ?
    N2 C17 C16 . . 114.39(19) ?
    C20 C17 C16 . . 123.6(2) ?
    N1 C15 C6 . . 115.24(19) ?
    N1 C15 C16 . . 101.51(16) ?
    C6 C15 C16 . . 114.36(18) ?
    N1 C15 H15A . . 106.1(14) ?
    C6 C15 H15A . . 110.3(15) ?
    C16 C15 H15A . . 108.6(16) ?
    C6 C7 C8 . . 124.09(19) ?
    C6 C7 C12 . . 119.35(19) ?
    C8 C7 C12 . . 116.5(2) ?
    C24 C25 C20 . . 120.5(2) ?
    C24 C25 H25A . . 119.7 ?
    C20 C25 H25A . . 119.7 ?
    C13 C12 C11 . . 120.7(2) ?
    C13 C12 C7 . . 119.6(2) ?
    C11 C12 C7 . . 119.6(2) ?
    C22 C23 C24 . . 122.2(2) ?
    C22 C23 N3 . . 118.7(2) ?
    C24 C23 N3 . . 119.2(2) ?
    C21 C20 C25 . . 119.0(2) ?
    C21 C20 C17 . . 119.93(19) ?
    C25 C20 C17 . . 121.1(2) ?
    C2 C1 C14 . . 121.0(2) ?
    C2 C1 H1A . . 119.5 ?
    C14 C1 H1A . . 119.5 ?
    C13 C14 C1 . . 120.8(2) ?
    C13 C14 C5 . . 119.8(2) ?
    C1 C14 C5 . . 119.3(2) ?
    C23 C22 C21 . . 118.7(2) ?
    C23 C22 H22A . . 120.6 ?
    C21 C22 H22A . . 120.6 ?
    C3 C4 C5 . . 121.8(2) ?
    C3 C4 H4A . . 116.5(16) ?
    C5 C4 H4A . . 121.6(16) ?
    C8 C9 C10 . . 121.0(2) ?
    C8 C9 H9A . . 119.5 ?
    C10 C9 H9A . . 119.5 ?
    C20 C21 C22 . . 120.7(2) ?
    C20 C21 H21A . . 119.7 ?
    C22 C21 H21A . . 119.7 ?
    C17 C16 C15 . . 102.38(18) ?
    C17 C16 H16A . . 111.3 ?
    C15 C16 H16A . . 111.3 ?
    C17 C16 H16B . . 111.3 ?
    C15 C16 H16B . . 111.3 ?
    H16A C16 H16B . . 109.2 ?
    C4 C3 C2 . . 121.3(3) ?
    C4 C3 H3A . . 119.4 ?
    C2 C3 H3A . . 119.4 ?
    C10 C11 C12 . . 121.4(2) ?
    C10 C11 H11A . . 119.3 ?
    C12 C11 H11A . . 119.3 ?
    O3 N3 O2 . . 123.3(2) ?
    O3 N3 C23 . . 118.6(2) ?
    O2 N3 C23 . . 118.1(2) ?
    C23 C24 C25 . . 118.9(2) ?
    C23 C24 H24A . . 120.5 ?
    C25 C24 H24A . . 120.5 ?
    O1 C18 N1 . . 119.2(2) ?
    O1 C18 C19 . . 123.6(2) ?
    N1 C18 C19 . . 117.2(2) ?
    C1 C2 C3 . . 119.8(2) ?
    C1 C2 H29A . . 120.1 ?
    C3 C2 H29A . . 120.1 ?
    C18 C19 H19A . . 109.5 ?
    C18 C19 H19B . . 109.5 ?
    H19A C19 H19B . . 109.5 ?
    C18 C19 H19C . . 109.5 ?
    H19A C19 H19C . . 109.5 ?
    H19B C19 H19C . . 109.5 ?
    C11 C10 C9 . . 119.4(2) ?
    C11 C10 H10A . . 120.3 ?
    C9 C10 H10A . . 120.3 ?
loop_
    _geom_hbond_atom_site_label_D
    _geom_hbond_atom_site_label_H
    _geom_hbond_atom_site_label_A
    _geom_hbond_site_symmetry_A
    _geom_hbond_distance_DH
    _geom_hbond_distance_HA
    _geom_hbond_distance_DA
    _geom_hbond_angle_DHA
    C8 H8A N1 . 0.93 2.47 3.047(3) 120.0
    C8 H8A N2 . 0.93 2.54 3.391(3) 151.8
    C8 H8A Cg1 . 0.93 2.29 2.979(3) 142
    C15 H15A Cg2 2_565 0.99 2.90(3) 3.731(3) 142
    C4 H4A Cg3 2_565 0.976 2.95 3.824(3) 150
data_global
_journal_date_recd_electronic     2010-10-29
_journal_date_accepted     2010-12-20
_journal_name_full     'Acta Crystallographica, Section E'
_journal_year     2011
_journal_volume     67
_journal_issue      2
_journal_page_first     o386
_journal_page_last     o386
_journal_paper_category     QO
_journal_coeditor_code     FB2230
_publ_contact_author_name     'Ming-Liang Wang'
_publ_contact_author_address
;
School of Chemistry and Chemical Engineering,
Southeast University,
Nanjing, 211189, People's Republic of China
;
_publ_contact_author_email     wangmlchem@263.net
_publ_contact_author_fax     ?
_publ_contact_author_phone     ?
_publ_section_title
;\
1-[5-(Anthracen-9-yl)-3-(4-nitrophenyl)-4,5-dihydro-1<i>H</i>-pyrazol-1-yl]\
ethan-1-one
;
loop_
    _publ_author_name
    _publ_author_footnote
    _publ_author_address
    'Dong, Bao-Li' .
;
School of Chemistry and Chemical Engineering,
Southeast University,
Nanjing 211189, People's Republic of China
;
    'Wang, Ming-Liang' .
;
School of Chemistry and Chemical Engineering,
Southeast University,
Nanjing 211189, People's Republic of China
;
    'Li, Yong-Hua' .
;
School of Chemistry and Chemical Engineering,
Southeast University,
Nanjing 211189, People's Republic of China
;
