# Supplementary material for: 1-[5-(Anthracen-9-yl)-3-(4-nitro­phen­yl)-4,5-dihydro-1H-pyrazol-1-yl]ethan-1-one
Source: Acta Crystallogr Sect E Struct Rep Online. 2011 Jan 15;67(Pt 2):o386. doi: 10.1107/S1600536810053365 (PMC3051795; doi:10.1107/S1600536810053365)
Supplement: Supplementary file 2 [file e-67-0o386-Isup2.hkl]

# 
# h,k,l, Fc-squared, Fo-squared, sigma(Fo-squared) and status flag 
# 
data_I
_shelx_title ' 1 in Pca2(1)' 
_shelx_refln_list_code          4 
_shelx_F_calc_maximum      209.97 
_exptl_crystal_F_000       856.00 
_reflns_d_resolution_high  0.7701 
 
loop_ 
 _symmetry_equiv_pos_as_xyz 
 'x, y, z' 
 '-x, -y, z+1/2' 
 'x+1/2, -y, z' 
 '-x+1/2, y, z+1/2' 
 
_cell_length_a    22.8884 
_cell_length_b     9.4031 
_cell_length_c     8.9688 
_cell_angle_alpha  90.000 
_cell_angle_beta   90.000 
_cell_angle_gamma  90.000 
 
_shelx_F_squared_multiplier     1.000 
 
loop_ 
 _refln_index_h 
 _refln_index_k 
 _refln_index_l 
 _refln_F_squared_calc 
 _refln_F_squared_meas 
 _refln_F_squared_sigma 
 _refln_observed_status 
   4   0   0      186.49      180.01      3.17 o 
   6   0   0      486.61      418.87     17.01 o 
   8   0   0       69.86       70.65      2.18 o 
  10   0   0     4768.64     5077.09    210.82 o 
  12   0   0     2456.19     2696.00    105.79 o 
  14   0   0      426.83      439.18     15.16 o 
  16   0   0       14.39       16.28      1.80 o 
  18   0   0      195.07      164.31      9.77 o 
  20   0   0        2.88        4.89      3.07 o 
  22   0   0      295.71      280.80     22.36 o 
  24   0   0       30.21       36.06      7.21 o 
  26   0   0       91.36       91.74     12.08 o 
  28   0   0       31.46       35.50      8.36 o 
   3   1   0       38.23       43.21      1.01 o 
   4   1   0    17705.45    17058.46    376.28 o 
   5   1   0       79.77       97.84      3.72 o 
   6   1   0       10.72       12.55      0.94 o 
   7   1   0      124.86      128.56      3.05 o 
   8   1   0      598.15      603.09     13.24 o 
   9   1   0      705.07      741.07     17.75 o 
  10   1   0     1221.18     1282.60     34.69 o 
  11   1   0      259.91      276.86     13.04 o 
  12   1   0       66.00       59.62      2.53 o 
  13   1   0     1814.91     1866.15     52.54 o 
  14   1   0      307.65      335.63      8.45 o 
  15   1   0      164.81      159.98      5.61 o 
  16   1   0        4.08        5.10      2.14 o 
  17   1   0      223.28      212.54      9.28 o 
  18   1   0        0.64       10.51      5.05 o 
  19   1   0       15.66       12.95      2.19 o 
  20   1   0      549.83      516.20     21.30 o 
  21   1   0       58.82       68.31      5.82 o 
  22   1   0      133.97      142.04      9.23 o 
  23   1   0        7.95       13.01      3.21 o 
  24   1   0        2.47        3.44      2.32 o 
  25   1   0        0.22       -2.68      2.68 o 
  26   1   0        8.05       14.32      3.77 o 
  27   1   0        2.17       15.26      6.29 o 
  28   1   0        0.13        5.08      3.50 o 
  29   1   0        0.64        2.69      3.52 o 
   0   2   0     4728.38     4276.96    147.78 o 
   1   2   0     1853.69     1725.91     48.08 o 
   2   2   0     2487.11     2507.60     47.60 o 
   3   2   0     1680.90     1714.78     31.06 o 
   4   2   0      746.75      737.45     12.76 o 
   5   2   0       35.42       33.71      1.32 o 
   6   2   0      214.66      190.96      4.17 o 
   7   2   0      226.89      236.27      4.55 o 
   8   2   0     1303.73     1354.77     31.59 o 
   9   2   0     2594.01     2702.39     84.39 o 
  10   2   0       82.08       81.48      6.15 o 
  11   2   0     1189.66     1301.02     34.33 o 
  12   2   0      759.48      779.06     20.17 o 
  13   2   0       42.71       49.20      4.11 o 
  14   2   0      375.17      414.00     12.66 o 
  15   2   0       45.87       44.82      2.91 o 
  16   2   0      180.38      166.37      6.07 o 
  17   2   0       45.42       41.65      2.87 o 
  18   2   0      741.17      666.63     24.56 o 
  19   2   0      786.75      735.50     29.01 o 
  20   2   0      374.05      398.45     16.86 o 
  21   2   0      644.86      609.47     25.25 o 
  22   2   0      174.75      159.08     10.52 o 
  23   2   0        4.23        6.01      2.76 o 
  24   2   0       47.29       43.45      4.90 o 
  25   2   0        0.78       -0.04      3.21 o 
  26   2   0       14.62       20.32      5.35 o 
  27   2   0        0.73        0.68      2.68 o 
  28   2   0       67.31       65.87      6.84 o 
  29   2   0        5.99        4.73      4.47 o 
   0   3   0     2322.28     1930.04    307.94 o 
   1   3   0      744.33      752.39     15.78 o 
   2   3   0      152.50      170.65      3.56 o 
   3   3   0     2266.20     2071.30    106.64 o 
   4   3   0      308.63      300.77      9.65 o 
   5   3   0      695.95      650.22     13.32 o 
   6   3   0     3127.90     3257.91     88.74 o 
   7   3   0      857.99      878.23     20.31 o 
   8   3   0       39.61       32.50      1.48 o 
   9   3   0      153.15      160.45      4.99 o 
  10   3   0       28.38       26.64      1.28 o 
  11   3   0      101.15       88.92      2.74 o 
  12   3   0      278.99      286.20      7.45 o 
  13   3   0      135.98      130.14      3.90 o 
  14   3   0        1.73        3.74      1.00 o 
  15   3   0      262.43      261.83      8.03 o 
  16   3   0       51.79       56.69      2.70 o 
  17   3   0      187.75      185.28      8.22 o 
  18   3   0     1612.65     1704.95     76.20 o 
  19   3   0     2552.09     2495.10    121.21 o 
  20   3   0       34.14       52.71     13.92 o 
  21   3   0      721.58      660.66     36.66 o 
  22   3   0        8.58        0.58      2.39 o 
  23   3   0        0.41       -2.68      2.68 o 
  24   3   0        0.76        2.04      3.21 o 
  25   3   0       40.89       48.44      5.95 o 
  26   3   0        0.03       -1.53      2.93 o 
  27   3   0       40.59       51.48      6.13 o 
  28   3   0        1.47        4.09      4.14 o 
   0   4   0      247.19      297.19     27.27 o 
   1   4   0      579.29      567.70     13.43 o 
   2   4   0      318.05      339.93      8.16 o 
   3   4   0       43.68       43.02      1.98 o 
   4   4   0       14.08       15.18      1.08 o 
   5   4   0       88.44       89.53      2.45 o 
   6   4   0       82.65       77.23      2.25 o 
   7   4   0        0.15       -0.58      0.72 o 
   8   4   0     1113.41     1131.70     31.11 o 
   9   4   0       37.63       39.42      4.08 o 
  10   4   0     2496.93     2723.58     90.37 o 
  11   4   0       33.73       41.02      4.50 o 
  12   4   0      112.25      112.48      3.65 o 
  13   4   0       10.56       10.52      1.40 o 
  14   4   0       71.74       82.49      7.15 o 
  15   4   0      374.72      374.00     11.88 o 
  16   4   0      346.84      359.31     12.28 o 
  17   4   0       34.29       33.91      2.78 o 
  18   4   0       88.91       89.86      5.00 o 
  19   4   0       84.12       78.33      7.03 o 
  20   4   0      185.27      174.58      8.52 o 
  21   4   0       14.41       12.79      3.21 o 
  22   4   0      327.79      318.44     15.20 o 
  23   4   0       92.25       78.23      5.63 o 
  24   4   0       31.96       34.12      5.03 o 
  25   4   0        8.32        3.11      3.46 o 
  26   4   0       10.28       19.94      6.94 o 
  27   4   0        0.02        0.62      3.72 o 
  28   4   0       48.93       53.43      8.25 o 
   0   5   0     1781.01     2057.32    154.05 o 
   1   5   0      988.11     1018.39     45.93 o 
   2   5   0        1.52        2.86      0.96 o 
   3   5   0      507.46      526.69     16.38 o 
   4   5   0      121.03      102.30      5.09 o 
   5   5   0      279.76      258.74      6.85 o 
   6   5   0     1116.48     1188.80     34.03 o 
   7   5   0      101.19      112.18      3.49 o 
   8   5   0      540.39      556.92     15.66 o 
   9   5   0      225.62      238.53      7.00 o 
  10   5   0      663.31      681.07     20.11 o 
  11   5   0        0.64        4.33      1.63 o 
  12   5   0        0.73        0.46      1.00 o 
  13   5   0      119.46      117.72      4.46 o 
  14   5   0       29.92       32.51      3.09 o 
  15   5   0      107.75      105.29      4.67 o 
  16   5   0      342.80      336.44     12.26 o 
  17   5   0       17.65       23.78      2.53 o 
  18   5   0      259.17      256.78     11.88 o 
  19   5   0        9.34       15.26      2.78 o 
  20   5   0        0.27        1.76      2.44 o 
  21   5   0       12.59       12.93      2.51 o 
  22   5   0        0.02       -1.92      2.08 o 
  23   5   0        0.55       -0.15      2.38 o 
  24   5   0       10.71       18.97      8.96 o 
  25   5   0        6.69       12.21      6.25 o 
  26   5   0        3.14        5.78      4.45 o 
  27   5   0       53.01       66.14      9.61 o 
   0   6   0      369.00      423.65     16.29 o 
   1   6   0      273.94      280.71     10.17 o 
   2   6   0      297.97      332.27     10.60 o 
   3   6   0     1361.38     1440.28     49.65 o 
   4   6   0       41.96       47.30      2.59 o 
   5   6   0       13.82       20.90      1.66 o 
   6   6   0        2.41        1.95      1.01 o 
   7   6   0        0.29        1.86      1.14 o 
   8   6   0      198.70      202.13      6.42 o 
   9   6   0      117.67      116.57      4.53 o 
  10   6   0        0.08        3.73      2.24 o 
  11   6   0        5.34        5.78      1.46 o 
  12   6   0        5.93        6.64      1.58 o 
  13   6   0       48.46       49.54      3.57 o 
  14   6   0      315.28      305.33     11.32 o 
  15   6   0        0.06       -1.11      1.51 o 
  16   6   0      293.87      281.04     10.99 o 
  17   6   0       41.81       35.65      3.35 o 
  18   6   0       66.18       69.01      4.90 o 
  19   6   0       12.04       15.30      5.04 o 
  20   6   0        0.00        6.79      4.10 o 
  21   6   0        0.17       -0.18      2.32 o 
  22   6   0       26.99       25.96      4.17 o 
  23   6   0       26.44       26.42      4.51 o 
  24   6   0       12.50       18.29      6.29 o 
  25   6   0       98.66       98.92     11.55 o 
   0   7   0      142.43      147.91      7.34 o 
   1   7   0      184.16      207.08      6.87 o 
   2   7   0      148.07      144.71     10.61 o 
   3   7   0      429.56      454.77     16.06 o 
   4   7   0       87.72       95.29      4.37 o 
   5   7   0      386.37      396.97     12.96 o 
   6   7   0      106.49      115.15      4.55 o 
   7   7   0      101.79      102.01      4.23 o 
   8   7   0       60.49       62.08      3.83 o 
   9   7   0      165.16      168.49      6.44 o 
  10   7   0       28.03       32.62      2.53 o 
  11   7   0      111.42      114.55      4.70 o 
  12   7   0       24.41       25.12      2.26 o 
  13   7   0      466.78      446.90     17.68 o 
  14   7   0        9.79       10.67      1.97 o 
  15   7   0       68.73       70.29      5.06 o 
  16   7   0       14.19       18.36      2.99 o 
  17   7   0        0.38        1.68      2.35 o 
  18   7   0       46.86       49.69      5.40 o 
  19   7   0        0.75        1.75      2.61 o 
  20   7   0        3.81        3.50      3.62 o 
  21   7   0       28.37       29.06      5.45 o 
  22   7   0        8.30        4.74      3.17 o 
  23   7   0       15.54       11.20      3.77 o 
  24   7   0        0.15       -0.19      5.82 o 
   0   8   0       49.60       58.69      4.84 o 
   1   8   0       18.69       21.42      2.09 o 
   2   8   0       91.34       88.76      6.30 o 
   3   8   0        0.01        4.67      3.05 o 
   4   8   0       15.93       19.95      2.53 o 
   5   8   0      122.47      119.27      5.25 o 
   6   8   0      449.70      469.65     16.98 o 
   7   8   0      154.66      157.54      6.88 o 
   8   8   0       30.36       34.03      2.74 o 
   9   8   0      815.53      818.34     31.18 o 
  10   8   0       76.12       73.51      5.48 o 
  11   8   0      203.42      203.59     10.69 o 
  12   8   0      194.36      179.40      9.21 o 
  13   8   0       34.73       39.33      4.10 o 
  14   8   0        3.76        3.63      2.47 o 
  15   8   0      178.86      176.98     10.32 o 
  16   8   0        4.02        7.65      4.38 o 
  17   8   0       26.06       18.83      3.94 o 
  18   8   0       23.82       22.21      4.26 o 
  19   8   0       27.23       29.01      4.85 o 
  20   8   0       10.14       16.20      4.19 o 
  21   8   0        4.64        3.36      3.23 o 
  22   8   0       23.33       32.19      6.18 o 
   0   9   0        4.10        4.85      2.23 o 
   1   9   0       74.27       78.77      4.20 o 
   2   9   0       31.64       34.05      4.06 o 
   3   9   0       39.88       41.12      3.48 o 
   4   9   0       91.11       91.72      5.00 o 
   5   9   0       15.51       21.12      2.52 o 
   6   9   0        2.36        1.82      1.79 o 
   7   9   0        0.11       -1.28      1.96 o 
   8   9   0        8.09        8.07      2.49 o 
   9   9   0       65.65       72.72      5.64 o 
  10   9   0       14.20       18.04      3.24 o 
  11   9   0       27.52       30.31      3.77 o 
  12   9   0        6.43        2.40      2.32 o 
  13   9   0      151.10      145.78      9.38 o 
  14   9   0        1.15        2.29      3.38 o 
  15   9   0       64.83       60.03      6.42 o 
  16   9   0       57.85       59.10      6.52 o 
  17   9   0        0.21        4.17      3.31 o 
  18   9   0        0.26        0.22      3.55 o 
  19   9   0        6.96        7.87      4.27 o 
  20   9   0       11.55       16.71      5.20 o 
   0  10   0        0.56        2.03      2.66 o 
   1  10   0        3.32        5.39      1.96 o 
   2  10   0       28.37       28.43      3.27 o 
   3  10   0        9.04        9.08      2.52 o 
   4  10   0      131.23      132.66      7.95 o 
   5  10   0      230.20      235.57     13.24 o 
   6  10   0       95.37      104.68      7.54 o 
   7  10   0      186.58      195.69     11.01 o 
   8  10   0      177.59      179.56     13.15 o 
   9  10   0      173.73      166.37     10.52 o 
  10  10   0      192.84      180.63     11.77 o 
  11  10   0       49.32       53.87      5.40 o 
  12  10   0      107.73      102.87      8.44 o 
  13  10   0        0.32       -1.64      2.98 o 
  14  10   0        3.06        1.02      3.43 o 
  15  10   0        0.28       -0.88      3.39 o 
  16  10   0       10.21       14.56      5.10 o 
  17  10   0       18.77       21.44      7.27 o 
   0  11   0       20.25       16.15      5.81 o 
   1  11   0        0.39       -0.31      2.04 o 
   2  11   0      121.17      119.33      8.82 o 
   3  11   0      243.15      243.17     18.76 o 
   4  11   0        3.64        2.79      2.90 o 
   5  11   0       37.60       41.45     10.10 o 
   6  11   0        0.50        5.65      3.22 o 
   7  11   0       31.82       34.89      6.33 o 
   8  11   0        0.01        0.84      3.24 o 
   9  11   0       59.33       57.30      6.72 o 
  10  11   0       40.60       42.09      6.20 o 
  11  11   0        0.02        3.20      3.25 o 
  12  11   0       15.98       14.45      4.89 o 
   0  12   0        0.15        1.94      6.78 o 
   1  12   0       42.09       51.60      9.55 o 
   2  12   0       14.56       12.35      5.81 o 
   3  12   0       15.30       17.59      6.61 o 
   4  12   0        0.00        1.29      4.33 o 
   5  12   0       12.64        8.39      5.48 o 
   4   0   1     3512.84     3402.53     48.90 o 
   6   0   1      474.62      444.44     10.76 o 
   8   0   1      310.27      293.78      4.57 o 
  10   0   1     2876.70     3030.80     75.76 o 
  12   0   1      350.89      332.79      7.87 o 
  14   0   1      104.25      102.89      3.80 o 
  16   0   1      678.02      635.77     16.20 o 
  18   0   1      469.82      410.25     16.33 o 
  20   0   1       12.13       18.74      2.65 o 
  22   0   1      115.64      103.37      7.27 o 
  24   0   1       62.40       55.67      6.85 o 
  26   0   1       49.45       56.66      5.92 o 
  28   0   1       48.13       43.91      6.34 o 
   1   1   1     2591.63     2582.03     26.84 o 
   2   1   1        1.05        1.48      0.24 o 
   3   1   1     6347.02     6216.55     72.75 o 
   4   1   1     3350.82     3142.61     36.96 o 
   5   1   1       36.48       32.61      1.01 o 
   6   1   1     1159.53     1024.84     14.89 o 
   7   1   1      203.98      180.06      2.56 o 
   8   1   1      273.72      266.36      4.00 o 
   9   1   1     1072.25     1136.32     19.71 o 
  10   1   1      565.74      618.77     10.83 o 
  11   1   1     1868.47     2207.85     52.70 o 
  12   1   1       56.74       74.70      3.66 o 
  13   1   1        9.26       13.64      0.88 o 
  14   1   1      101.95      112.90      3.07 o 
  15   1   1      212.99      206.91      4.69 o 
  16   1   1        9.62        9.19      0.99 o 
  17   1   1      151.94      145.97      3.91 o 
  18   1   1      947.16      912.49     23.28 o 
  19   1   1      110.16      115.51      6.21 o 
  20   1   1      252.87      217.63      6.38 o 
  21   1   1       33.48       32.91      2.50 o 
  22   1   1       43.20       40.70      2.60 o 
  23   1   1       20.66       27.70      2.78 o 
  24   1   1       48.74       44.98      3.51 o 
  25   1   1       25.31       22.74      2.84 o 
  26   1   1        4.46        8.71      2.40 o 
  27   1   1        8.10       17.37      3.05 o 
  28   1   1       34.36       44.29      4.31 o 
  29   1   1      135.60      169.28      9.90 o 
   1   2   1     8568.09     8847.36    135.65 o 
   2   2   1     4974.05     4939.17     59.66 o 
   3   2   1     2789.11     2770.97     31.05 o 
   4   2   1     1206.80     1125.06     12.52 o 
   5   2   1     1021.46      937.14     12.99 o 
   6   2   1      489.37      480.23      6.40 o 
   7   2   1     1910.52     1932.11     31.06 o 
   8   2   1      508.39      510.16      7.92 o 
   9   2   1     1114.70     1127.98     19.34 o 
  10   2   1      275.70      298.54      5.63 o 
  11   2   1      744.99      768.01     14.98 o 
  12   2   1      219.94      259.92      7.48 o 
  13   2   1       34.66       43.92      1.51 o 
  14   2   1      372.69      362.17      7.69 o 
  15   2   1       27.98       34.97      1.70 o 
  16   2   1      110.38      107.73      3.02 o 
  17   2   1       42.23       47.34      2.83 o 
  18   2   1      763.82      742.95     18.77 o 
  19   2   1      175.29      184.63      5.36 o 
  20   2   1       16.37       15.54      1.62 o 
  21   2   1        8.37        7.29      1.87 o 
  22   2   1      156.45      133.78      6.20 o 
  23   2   1       41.19       40.40      2.82 o 
  24   2   1       15.37       21.87      2.77 o 
  25   2   1       15.39       13.97      2.51 o 
  26   2   1        0.22        2.74      2.14 o 
  27   2   1       31.56       39.38      3.92 o 
  28   2   1       18.28       21.10      4.09 o 
  29   2   1       56.44       69.11      6.36 o 
   1   3   1      639.42      597.94      8.09 o 
   2   3   1     1008.35     1019.20     14.62 o 
   3   3   1      302.00      299.03      5.79 o 
   4   3   1     1026.53     1001.21     18.15 o 
   5   3   1      601.64      596.72      9.52 o 
   6   3   1      187.48      190.01      2.86 o 
   7   3   1      344.58      339.21      6.81 o 
   8   3   1     1728.36     1933.08     36.71 o 
   9   3   1      329.03      384.04      6.40 o 
  10   3   1      336.57      341.61      5.87 o 
  11   3   1      118.20      120.88      2.48 o 
  12   3   1      494.76      539.68     10.13 o 
  13   3   1      182.42      176.40      3.61 o 
  14   3   1      260.06      271.62      6.24 o 
  15   3   1       62.32       61.46      2.20 o 
  16   3   1       49.42       49.17      2.24 o 
  17   3   1      159.90      150.13      4.71 o 
  18   3   1      322.61      313.41      9.27 o 
  19   3   1       38.58       42.54      2.69 o 
  20   3   1       35.51       32.17      2.23 o 
  21   3   1      590.88      565.91     17.44 o 
  22   3   1      127.02      129.13      5.72 o 
  23   3   1       23.76       28.80      2.60 o 
  24   3   1       21.58       23.82      2.82 o 
  25   3   1        8.10        8.90      2.34 o 
  26   3   1       14.47        6.16      2.57 o 
  27   3   1       12.99       14.47      3.35 o 
  28   3   1       36.85       46.48      4.68 o 
   1   4   1     1272.21     1317.17     23.15 o 
   2   4   1      312.68      320.36      6.03 o 
   3   4   1       24.12       20.95      0.74 o 
   4   4   1       20.72       19.24      0.72 o 
   5   4   1      968.53     1006.74     17.90 o 
   6   4   1      668.18      717.38     12.52 o 
   7   4   1      928.32      998.51     18.75 o 
   8   4   1      505.66      544.08      9.62 o 
   9   4   1      606.12      632.44     11.79 o 
  10   4   1      350.02      370.78      7.16 o 
  11   4   1      752.75      754.51     15.32 o 
  12   4   1      328.12      340.95      7.12 o 
  13   4   1       73.60       80.82      2.22 o 
  14   4   1       35.91       40.06      1.61 o 
  15   4   1      372.93      352.32      8.75 o 
  16   4   1      261.05      235.35      6.36 o 
  17   4   1      318.47      305.50      8.42 o 
  18   4   1       54.67       46.31      2.41 o 
  19   4   1      130.53      137.62      4.69 o 
  20   4   1      403.11      373.06     11.62 o 
  21   4   1       33.36       26.89      2.65 o 
  22   4   1        0.77        0.40      1.26 o 
  23   4   1        9.06       10.64      1.99 o 
  24   4   1       44.24       50.92      4.19 o 
  25   4   1       15.68       11.86      2.82 o 
  26   4   1       24.84       21.63      3.41 o 
  27   4   1       45.11       44.83      5.37 o 
   1   5   1      598.85      633.77     13.83 o 
   2   5   1      406.35      427.71      7.50 o 
   3   5   1      901.47      978.25     18.28 o 
   4   5   1      321.46      337.12      6.04 o 
   5   5   1      524.66      555.94     10.01 o 
   6   5   1       45.54       50.98      1.51 o 
   7   5   1       55.37       54.94      1.59 o 
   8   5   1       51.08       56.45      1.69 o 
   9   5   1      558.16      578.77     11.58 o 
  10   5   1      225.77      207.82      4.52 o 
  11   5   1       35.14       38.38      1.50 o 
  12   5   1       10.41        9.60      1.04 o 
  13   5   1       45.77       43.88      1.78 o 
  14   5   1      150.91      137.27      3.79 o 
  15   5   1      246.20      241.72      6.17 o 
  16   5   1        0.85        2.16      1.20 o 
  17   5   1      201.30      184.14      5.86 o 
  18   5   1      151.09      142.22      4.98 o 
  19   5   1      115.06      105.52      4.33 o 
  20   5   1      187.94      173.92      6.85 o 
  21   5   1       22.78       19.03      2.20 o 
  22   5   1      174.63      164.47      7.17 o 
  23   5   1       25.63       27.78      3.17 o 
  24   5   1       22.27       28.17      3.29 o 
  25   5   1        1.07        2.06      2.97 o 
  26   5   1       17.90       16.95      3.83 o 
   1   6   1      211.79      224.81      5.81 o 
   2   6   1       94.69       99.43      2.43 o 
   3   6   1      234.04      260.22      5.35 o 
   4   6   1       17.36       20.52      1.10 o 
   5   6   1      171.84      190.66      4.08 o 
   6   6   1      168.94      169.75      3.87 o 
   7   6   1      420.19      452.79      9.90 o 
   8   6   1        3.73        4.73      0.96 o 
   9   6   1       30.28       30.97      1.35 o 
  10   6   1      116.94      116.76      3.15 o 
  11   6   1       35.22       33.13      1.76 o 
  12   6   1      974.94      958.47     23.93 o 
  13   6   1      271.11      268.83      7.85 o 
  14   6   1      124.75      124.50      4.21 o 
  15   6   1      310.37      289.66      8.61 o 
  16   6   1       31.59       31.01      2.40 o 
  17   6   1      103.25      100.25      4.37 o 
  18   6   1       58.00       57.04      3.26 o 
  19   6   1        1.05        0.36      1.52 o 
  20   6   1       98.26       95.64      4.97 o 
  21   6   1        2.61        6.53      2.21 o 
  22   6   1        2.57        1.36      1.81 o 
  23   6   1        6.48        7.38      2.65 o 
  24   6   1       11.98       13.71      3.06 o 
  25   6   1        1.08        1.59      2.76 o 
   1   7   1       78.08       79.53      2.64 o 
   2   7   1       53.87       59.65      2.06 o 
   3   7   1       88.20       96.41      2.83 o 
   4   7   1      180.89      182.19      4.50 o 
   5   7   1      416.46      423.19      9.52 o 
   6   7   1       21.20       24.75      1.46 o 
   7   7   1       11.81       15.56      1.19 o 
   8   7   1       84.21       88.44      3.09 o 
   9   7   1       62.84       54.24      3.19 o 
  10   7   1      188.72      191.36      6.28 o 
  11   7   1      292.02      307.09      9.74 o 
  12   7   1      377.16      382.50     11.94 o 
  13   7   1       52.73       47.68      2.57 o 
  14   7   1      231.87      205.64      7.14 o 
  15   7   1       10.76       11.36      1.63 o 
  16   7   1       67.37       65.45      3.91 o 
  17   7   1       92.69       87.49      4.85 o 
  18   7   1       23.48       25.38      2.59 o 
  19   7   1       36.08       45.90      4.60 o 
  20   7   1       23.79       35.95      5.62 o 
  21   7   1       10.01        8.08      2.36 o 
  22   7   1        1.97        3.59      2.19 o 
  23   7   1       32.45       31.60      4.42 o 
  24   7   1        6.68        6.55      3.71 o 
   1   8   1       96.04       92.70      2.99 o 
   2   8   1       67.83       74.27      2.64 o 
   3   8   1      109.59      116.75      3.63 o 
   4   8   1       27.08       28.12      1.71 o 
   5   8   1       64.31       67.73      2.59 o 
   6   8   1       13.39       16.98      2.24 o 
   7   8   1       11.04       10.81      1.90 o 
   8   8   1      194.98      181.15      8.81 o 
   9   8   1      312.59      298.94     10.21 o 
  10   8   1       19.02       26.86      2.35 o 
  11   8   1      214.59      222.71      8.10 o 
  12   8   1      142.21      144.73      5.78 o 
  13   8   1       63.89       60.48      3.07 o 
  14   8   1       46.58       44.81      3.03 o 
  15   8   1      117.36      113.80      5.71 o 
  16   8   1       30.60       32.17      3.08 o 
  17   8   1       17.38       22.08      2.99 o 
  18   8   1        2.72        8.20      2.37 o 
  19   8   1       20.89       24.58      3.49 o 
  20   8   1        4.67        2.53      2.29 o 
  21   8   1        6.45        5.80      2.56 o 
  22   8   1        0.49        5.10      3.36 o 
   1   9   1       52.59       53.16      2.68 o 
   2   9   1       30.07       30.44      1.89 o 
   3   9   1       55.55       53.43      2.71 o 
   4   9   1        1.58        8.01      1.48 o 
   5   9   1       63.24       63.22      3.03 o 
   6   9   1       58.43       59.94      3.11 o 
   7   9   1      236.61      224.06      7.71 o 
   8   9   1       17.68       20.01      2.29 o 
   9   9   1      598.71      574.57     19.93 o 
  10   9   1       25.93       32.62      2.79 o 
  11   9   1      224.13      228.42      9.07 o 
  12   9   1       89.67       93.10      5.03 o 
  13   9   1       18.66       19.89      2.46 o 
  14   9   1       41.62       44.58      3.82 o 
  15   9   1        4.23        0.81      1.95 o 
  16   9   1       32.55       32.29      3.88 o 
  17   9   1       15.56       17.05      3.16 o 
  18   9   1        5.32        3.30      2.29 o 
  19   9   1       31.94       36.58      4.37 o 
   1  10   1       53.79       53.13      3.11 o 
   2  10   1       43.84       43.18      2.79 o 
   3  10   1       59.60       63.00      3.28 o 
   4  10   1       11.68       14.88      2.03 o 
   5  10   1       14.74       19.04      3.08 o 
   6  10   1       24.26       28.58      2.86 o 
   7  10   1       13.07       12.17      2.45 o 
   8  10   1      322.65      309.60     13.06 o 
   9  10   1       35.66       35.81      3.64 o 
  10  10   1      133.87      121.23      6.55 o 
  11  10   1       20.73       27.58      3.25 o 
  12  10   1        4.00        3.47      2.12 o 
  13  10   1       15.61       15.32      2.94 o 
  14  10   1       10.24       10.66      2.86 o 
  15  10   1        5.98       11.81      3.68 o 
  16  10   1        3.74       -2.43      2.89 o 
   1  11   1       31.18       33.35      3.53 o 
   2  11   1       45.79       44.79      4.43 o 
   3  11   1       26.73       30.03      3.47 o 
   4  11   1        1.59        8.35      2.67 o 
   5  11   1       45.91       49.52      4.39 o 
   6  11   1       36.51       34.95      3.88 o 
   7  11   1       36.46       38.62      4.40 o 
   8  11   1        1.89        0.57      2.46 o 
   9  11   1        5.99        5.32      2.63 o 
  10  11   1       91.82       82.17      6.46 o 
  11  11   1       34.90       29.53      4.80 o 
  12  11   1       99.29       87.35      8.10 o 
   1  12   1       35.29       33.58      5.69 o 
   2  12   1        8.28        5.37      3.61 o 
   3  12   1       43.81       46.72      6.52 o 
   4  12   1        2.10        2.94      3.38 o 
   0   0   2     8990.79     8785.30    448.43 o 
   2   0   2     3581.73     3181.64    323.02 o 
   4   0   2      865.93      800.13     15.93 o 
   6   0   2      870.73      845.21     16.36 o 
   8   0   2     1143.36     1103.48     23.04 o 
  10   0   2      765.18      787.34     18.09 o 
  12   0   2     3263.33     3408.15     91.65 o 
  14   0   2       83.05       86.46      4.48 o 
  16   0   2      259.72      248.39      9.19 o 
  18   0   2     1907.96     1871.08     82.92 o 
  20   0   2      215.00      201.58     11.10 o 
  22   0   2      364.39      341.58     18.86 o 
  24   0   2       59.97       39.95      4.43 o 
  26   0   2       50.48       48.67      5.64 o 
  28   0   2       38.33       47.79      6.43 o 
   0   1   2     6672.21     6244.09    228.58 o 
   1   1   2     2849.99     2690.65     31.89 o 
   2   1   2     9443.64     9217.51    148.41 o 
   3   1   2     8337.82     8049.94    128.39 o 
   4   1   2     3865.57     3867.23     72.44 o 
   5   1   2     1921.12     1990.32     34.20 o 
   6   1   2      718.75      700.20     12.11 o 
   7   1   2      773.65      749.19     13.30 o 
   8   1   2      352.81      337.32      5.33 o 
   9   1   2      112.89      109.96      2.14 o 
  10   1   2      455.08      502.93      9.15 o 
  11   1   2      685.17      763.15     14.75 o 
  12   1   2      105.87      105.13      2.30 o 
  13   1   2      432.79      460.15      9.29 o 
  14   1   2      918.76      878.66     19.10 o 
  15   1   2       92.62       93.91      2.68 o 
  16   1   2       30.93       31.55      1.40 o 
  17   1   2      432.56      436.00     12.11 o 
  18   1   2     1075.71     1013.30     29.84 o 
  19   1   2      920.49      892.58     29.89 o 
  20   1   2      103.97       98.70      4.26 o 
  21   1   2      151.64      133.35      4.97 o 
  22   1   2      243.25      212.14      7.07 o 
  23   1   2        0.88       -1.81      1.81 o 
  24   1   2       14.91       19.80      2.74 o 
  25   1   2        3.25        7.82      2.32 o 
  26   1   2        2.18        2.65      2.12 o 
  27   1   2       21.04       32.04      4.29 o 
  28   1   2       35.53       37.04      4.31 o 
  29   1   2        2.45        3.70      2.71 o 
   0   2   2    44087.31    47931.04   2063.27 o 
   1   2   2    26724.45    28122.18    579.92 o 
   2   2   2     4256.85     4194.47     46.24 o 
   3   2   2     3482.21     3335.06     39.62 o 
   4   2   2     1232.49     1132.98     16.79 o 
   5   2   2      666.61      696.60     12.17 o 
   6   2   2       97.53      104.43      1.63 o 
   7   2   2      349.87      338.00      5.00 o 
   8   2   2      776.20      847.84     13.61 o 
   9   2   2     2591.92     2546.56     51.15 o 
  10   2   2        6.25       10.50      1.72 o 
  11   2   2     1263.86     1292.30     27.01 o 
  12   2   2      331.63      338.66      6.67 o 
  13   2   2       16.30       16.08      0.97 o 
  14   2   2      390.49      382.53      8.12 o 
  15   2   2      308.96      276.65      6.44 o 
  16   2   2      407.11      408.79      9.90 o 
  17   2   2       15.80       21.50      2.53 o 
  18   2   2      210.43      198.30      5.47 o 
  19   2   2      173.91      164.22      5.87 o 
  20   2   2       73.04       74.76      3.47 o 
  21   2   2      199.73      186.49      6.57 o 
  22   2   2      321.53      314.24     11.75 o 
  23   2   2       59.08       54.28      3.62 o 
  24   2   2        1.16        4.91      1.88 o 
  25   2   2       18.60       26.95      3.25 o 
  26   2   2       29.56       43.56      3.86 o 
  27   2   2       63.09       63.78      5.46 o 
  28   2   2       21.99       28.83      4.20 o 
   0   3   2     1595.91     1763.62     53.18 o 
   1   3   2      304.53      305.82      3.57 o 
   2   3   2      290.34      273.66      4.30 o 
   3   3   2     3919.88     3961.44     97.19 o 
   4   3   2      892.71      938.14     15.35 o 
   5   3   2      887.79      932.65     15.94 o 
   6   3   2     1776.03     1800.66     34.88 o 
   7   3   2     1065.10     1142.94     17.60 o 
   8   3   2       10.98        8.64      0.94 o 
   9   3   2      643.76      629.09     10.67 o 
  10   3   2      584.19      619.36     10.86 o 
  11   3   2       18.06       21.13      0.88 o 
  12   3   2      517.20      513.60     10.77 o 
  13   3   2       71.05       68.62      2.26 o 
  14   3   2       62.52       58.46      2.14 o 
  15   3   2      156.26      142.67      4.09 o 
  16   3   2       81.45       73.63      2.64 o 
  17   3   2      148.19      139.16      4.12 o 
  18   3   2      301.23      303.07      9.35 o 
  19   3   2       17.41       18.67      1.66 o 
  20   3   2       50.83       53.26      2.43 o 
  21   3   2       17.28       18.17      1.95 o 
  22   3   2        4.63        4.78      1.79 o 
  23   3   2        3.52        2.68      1.71 o 
  24   3   2       20.52       24.64      3.18 o 
  25   3   2        8.11       10.31      2.67 o 
  26   3   2        9.01       11.21      2.96 o 
  27   3   2       15.79       21.95      3.76 o 
  28   3   2       12.30       17.47      3.72 o 
   0   4   2      796.39      895.72     41.91 o 
   1   4   2      623.25      620.68      9.46 o 
   2   4   2     1067.95     1195.25     20.05 o 
   3   4   2     1323.77     1530.08     28.71 o 
   4   4   2     1154.38     1271.49     24.34 o 
   5   4   2      401.62      410.91      7.28 o 
   6   4   2      130.83      136.66      2.69 o 
   7   4   2       27.70       28.17      1.23 o 
   8   4   2     1016.44     1001.49     16.85 o 
   9   4   2       58.54       64.07      1.44 o 
  10   4   2      118.15      119.12      2.42 o 
  11   4   2      106.26      113.13      2.72 o 
  12   4   2      105.56      112.89      2.63 o 
  13   4   2      186.95      187.77      4.59 o 
  14   4   2      106.79      104.93      3.28 o 
  15   4   2      283.71      273.43      7.13 o 
  16   4   2       31.26       29.70      2.13 o 
  17   4   2        0.39        0.44      1.06 o 
  18   4   2      235.39      215.28      8.56 o 
  19   4   2      241.10      214.67      7.27 o 
  20   4   2      127.24      130.12      5.69 o 
  21   4   2      380.63      380.33     14.00 o 
  22   4   2       27.57       33.25      3.26 o 
  23   4   2       35.36       37.99      3.25 o 
  24   4   2        3.16        2.57      2.16 o 
  25   4   2       12.24       12.48      2.73 o 
  26   4   2        2.84        2.08      2.51 o 
  27   4   2       22.36       35.24      4.50 o 
   0   5   2     2294.59     2445.62     70.39 o 
   1   5   2        7.76        9.46      0.88 o 
   2   5   2       89.09      104.20      3.21 o 
   3   5   2      397.49      390.27      6.63 o 
   4   5   2      306.24      277.68      6.87 o 
   5   5   2      169.14      177.22      3.81 o 
   6   5   2      315.06      326.15      6.67 o 
   7   5   2      360.77      384.56      8.10 o 
   8   5   2      237.12      222.32      4.97 o 
   9   5   2       27.02       25.03      1.27 o 
  10   5   2       52.47       52.38      2.58 o 
  11   5   2       26.73       23.75      2.23 o 
  12   5   2      404.89      386.09      9.98 o 
  13   5   2      226.24      201.90      5.45 o 
  14   5   2      231.26      219.97      6.82 o 
  15   5   2        9.36       12.27      1.53 o 
  16   5   2      130.25      124.24      4.79 o 
  17   5   2       96.62       97.38      4.25 o 
  18   5   2      343.67      338.59     11.13 o 
  19   5   2      595.88      555.40     18.69 o 
  20   5   2       39.82       46.54      3.14 o 
  21   5   2       75.38       77.27      4.43 o 
  22   5   2      167.68      153.01      7.75 o 
  23   5   2       59.84       44.10      3.69 o 
  24   5   2       20.24       21.60      3.02 o 
  25   5   2       67.56       73.33      5.79 o 
  26   5   2       64.07       63.95      6.51 o 
   0   6   2      336.96      311.51      9.99 o 
   1   6   2      228.50      221.37      5.38 o 
   2   6   2      112.08      103.28      3.54 o 
   3   6   2       16.77       17.64      1.78 o 
   4   6   2       35.69       40.51      1.78 o 
   5   6   2       29.14       28.99      1.78 o 
   6   6   2       83.93       84.65      2.50 o 
   7   6   2       99.61      103.56      3.03 o 
   8   6   2       86.15       83.78      2.73 o 
   9   6   2      753.60      767.90     19.23 o 
  10   6   2      604.45      596.46     15.38 o 
  11   6   2        9.86        9.74      1.46 o 
  12   6   2      411.52      398.46     12.31 o 
  13   6   2      195.16      182.38      5.99 o 
  14   6   2       10.61       11.85      1.65 o 
  15   6   2      266.78      255.49      8.56 o 
  16   6   2       21.83       24.34      2.20 o 
  17   6   2       45.37       47.95      3.09 o 
  18   6   2       59.16       54.35      3.32 o 
  19   6   2       55.44       57.41      3.51 o 
  20   6   2       29.60       33.38      2.74 o 
  21   6   2       23.06       24.32      2.65 o 
  22   6   2       44.94       45.31      4.01 o 
  23   6   2       19.78       18.60      3.16 o 
  24   6   2       48.74       64.97      6.00 o 
  25   6   2       20.02       24.93      4.59 o 
   0   7   2      800.88      819.59     26.33 o 
   1   7   2       62.33       65.83      2.17 o 
   2   7   2       24.88       25.39      2.24 o 
   3   7   2       43.27       48.21      1.87 o 
   4   7   2      117.07      115.69      3.40 o 
   5   7   2       43.69       47.64      2.26 o 
   6   7   2        6.15       11.25      1.87 o 
   7   7   2       43.07       45.40      2.05 o 
   8   7   2      101.53       96.79      3.31 o 
   9   7   2      127.00      123.93      4.25 o 
  10   7   2      304.92      301.55      9.00 o 
  11   7   2      260.91      264.52      8.24 o 
  12   7   2       63.73       63.63      2.95 o 
  13   7   2       30.16       32.46      2.27 o 
  14   7   2        0.21        5.20      2.42 o 
  15   7   2       94.67       91.49      4.33 o 
  16   7   2      166.68      155.73      6.49 o 
  17   7   2       47.79       45.25      2.90 o 
  18   7   2       47.82       45.24      3.28 o 
  19   7   2        8.57        9.08      2.16 o 
  20   7   2       34.86       34.87      3.36 o 
  21   7   2        1.30        1.78      2.18 o 
  22   7   2       18.61       29.85      4.39 o 
  23   7   2        0.73        2.52      2.84 o 
   0   8   2      192.46      196.51      7.29 o 
   1   8   2       18.31       19.64      1.45 o 
   2   8   2      141.47      138.57      4.22 o 
   3   8   2      145.88      145.21      5.05 o 
   4   8   2       55.88       56.28      2.51 o 
   5   8   2      207.10      188.58      5.81 o 
   6   8   2      475.51      472.26     13.66 o 
   7   8   2      179.03      173.57      5.42 o 
   8   8   2       55.19       62.41      2.93 o 
   9   8   2      204.86      205.28      6.57 o 
  10   8   2       30.78       34.51      2.20 o 
  11   8   2       30.58       31.28      2.31 o 
  12   8   2       12.60       11.70      1.75 o 
  13   8   2       19.96       22.65      2.47 o 
  14   8   2       26.41       27.37      2.86 o 
  15   8   2       30.66       28.57      2.85 o 
  16   8   2       99.85      108.12      8.09 o 
  17   8   2        3.61        7.97      3.39 o 
  18   8   2       46.10       54.72      4.67 o 
  19   8   2       10.96       16.73      3.16 o 
  20   8   2        8.34        6.83      2.61 o 
  21   8   2       17.44       19.74      3.94 o 
   0   9   2       78.90       80.91      5.14 o 
   1   9   2       28.90       28.89      2.05 o 
   2   9   2       98.51       97.17      4.55 o 
   3   9   2      386.13      366.66     12.53 o 
   4   9   2       84.67       91.73      4.23 o 
   5   9   2        4.35       11.47      2.15 o 
   6   9   2       41.07       39.98      2.74 o 
   7   9   2      144.69      141.36      5.67 o 
   8   9   2        0.87        1.79      1.65 o 
   9   9   2      383.02      383.87     13.59 o 
  10   9   2       41.31       36.79      2.76 o 
  11   9   2       93.22       93.48      4.80 o 
  12   9   2       83.97       82.71      4.42 o 
  13   9   2        1.77        5.63      2.45 o 
  14   9   2       14.63       16.53      2.83 o 
  15   9   2       16.89       17.99      2.92 o 
  16   9   2        8.57        5.43      2.37 o 
  17   9   2       15.37       13.28      3.06 o 
  18   9   2        5.11        6.12      2.77 o 
  19   9   2        0.11        1.07      2.40 o 
   0  10   2      213.74      208.34     13.13 o 
   1  10   2       54.36       55.26      4.47 o 
   2  10   2       47.05       53.13      3.98 o 
   3  10   2       14.55       12.72      2.15 o 
   4  10   2       41.37       47.35      6.99 o 
   5  10   2       27.56       32.60      3.06 o 
   6  10   2        2.69       14.17      3.90 o 
   7  10   2       27.64       31.12      3.07 o 
   8  10   2      108.60      103.43      5.63 o 
   9  10   2       12.47       15.52      2.61 o 
  10  10   2       13.73       18.07      4.01 o 
  11  10   2       14.40       15.26      3.35 o 
  12  10   2        5.09        8.29      2.73 o 
  13  10   2       16.33       22.87      3.76 o 
  14  10   2        0.30        4.05      2.70 o 
  15  10   2       12.38       18.89      4.18 o 
  16  10   2       19.02       16.66      4.60 o 
   0  11   2       88.62       90.23      8.31 o 
   1  11   2        0.57       -0.22      1.96 o 
   2  11   2       23.93       21.38      3.76 o 
   3  11   2        7.51        9.03      2.80 o 
   4  11   2        7.14       13.12      2.75 o 
   5  11   2       31.33       31.21      3.68 o 
   6  11   2       26.03       22.25      3.50 o 
   7  11   2        0.74        0.73      2.27 o 
   8  11   2       22.94       29.11      4.69 o 
   9  11   2        5.20        0.96      2.42 o 
  10  11   2       35.71       46.38      5.64 o 
  11  11   2        7.22        5.09      3.18 o 
   0  12   2       22.11       24.61      6.02 o 
   1  12   2        3.35        3.15      2.80 o 
   2  12   2       19.34       15.42      4.77 o 
   2   0   3      441.81      438.47     18.49 o 
   4   0   3     3190.81     3212.54    112.48 o 
   6   0   3     1903.67     1956.19     50.81 o 
   8   0   3      396.63      423.53      9.77 o 
  10   0   3       45.65       39.52      1.86 o 
  12   0   3      380.19      384.70     10.40 o 
  14   0   3      704.68      732.94     26.40 o 
  16   0   3       95.25       87.69      4.26 o 
  18   0   3     2418.25     2501.89    126.81 o 
  20   0   3      224.45      235.95     11.47 o 
  22   0   3      253.40      232.08     11.86 o 
  24   0   3       38.23       42.44      3.83 o 
  26   0   3      120.36      112.55      9.49 o 
  28   0   3       17.67       19.08      5.82 o 
   1   1   3      335.58      343.17      7.44 o 
   2   1   3     2133.56     2076.12     34.38 o 
   3   1   3      142.60      142.16      2.55 o 
   4   1   3      634.98      587.21      9.03 o 
   5   1   3     1314.15     1344.77     23.62 o 
   6   1   3      593.57      591.81     10.41 o 
   7   1   3      398.48      427.02      7.19 o 
   8   1   3     1689.01     1809.73     35.55 o 
   9   1   3      601.82      638.65     10.16 o 
  10   1   3      264.46      261.70      5.04 o 
  11   1   3       58.79       66.66      1.79 o 
  12   1   3      510.44      547.30     11.55 o 
  13   1   3      380.46      384.62      8.44 o 
  14   1   3      237.36      225.37      5.25 o 
  15   1   3       25.76       23.14      1.53 o 
  16   1   3       12.53        8.48      1.31 o 
  17   1   3      939.19      901.05     26.68 o 
  18   1   3      238.69      229.48      7.36 o 
  19   1   3       50.92       48.79      2.90 o 
  20   1   3       42.93       43.10      2.81 o 
  21   1   3      164.28      157.72      5.89 o 
  22   1   3       54.75       62.74      3.36 o 
  23   1   3        9.45       13.42      2.12 o 
  24   1   3       24.85       22.34      2.47 o 
  25   1   3       16.79       18.04      2.86 o 
  26   1   3       36.97       38.80      3.69 o 
  27   1   3       14.49       22.21      3.93 o 
  28   1   3       27.90       36.18      4.56 o 
   1   2   3        9.29        6.36      0.51 o 
   2   2   3     3596.73     3508.73     63.49 o 
   3   2   3      243.82      288.64      6.05 o 
   4   2   3      639.62      684.40      9.52 o 
   5   2   3      256.93      291.02      5.05 o 
   6   2   3     1744.96     1828.60     31.68 o 
   7   2   3     1319.55     1399.77     24.34 o 
   8   2   3       27.40       32.77      1.43 o 
   9   2   3      273.64      318.55      6.64 o 
  10   2   3      150.39      145.59      3.42 o 
  11   2   3      361.66      339.85      7.01 o 
  12   2   3      183.79      189.02      4.39 o 
  13   2   3      487.42      504.27     11.63 o 
  14   2   3      126.81      137.08      3.77 o 
  15   2   3      172.03      158.96      4.33 o 
  16   2   3      423.12      393.85     10.11 o 
  17   2   3      349.36      345.27      9.15 o 
  18   2   3       42.68       38.64      2.40 o 
  19   2   3       48.12       43.19      2.54 o 
  20   2   3       37.49       36.42      2.42 o 
  21   2   3      114.70      107.21      4.52 o 
  22   2   3        7.58        6.30      1.87 o 
  23   2   3       12.57       15.67      2.18 o 
  24   2   3       40.58       43.79      4.14 o 
  25   2   3        7.78       10.91      2.74 o 
  26   2   3       56.95       58.94      4.82 o 
  27   2   3       12.81       19.50      3.55 o 
  28   2   3       21.43       23.66      3.81 o 
   1   3   3     4212.20     4332.37     95.00 o 
   2   3   3      634.97      664.70     12.51 o 
   3   3   3     2069.96     2029.30     48.44 o 
   4   3   3      865.86      926.12     14.74 o 
   5   3   3      112.49      112.34      2.32 o 
   6   3   3      813.41      812.79     15.25 o 
   7   3   3      100.43      102.78      2.21 o 
   8   3   3       59.32       49.75      1.37 o 
   9   3   3       28.60       27.37      1.09 o 
  10   3   3       13.74       19.03      1.26 o 
  11   3   3      169.93      160.94      2.98 o 
  12   3   3      107.78      116.51      3.41 o 
  13   3   3      110.20      100.88      3.22 o 
  14   3   3      263.24      256.14      7.03 o 
  15   3   3      267.05      245.69      6.45 o 
  16   3   3      101.54       96.66      4.19 o 
  17   3   3        4.99        4.40      1.32 o 
  18   3   3       71.54       67.60      2.93 o 
  19   3   3       42.36       43.40      2.59 o 
  20   3   3       40.24       37.31      2.50 o 
  21   3   3       28.93       32.86      3.00 o 
  22   3   3       27.81       28.88      2.75 o 
  23   3   3       21.36       24.38      2.66 o 
  24   3   3       58.75       63.45      4.67 o 
  25   3   3       23.84       18.72      2.96 o 
  26   3   3       70.10       88.84      6.92 o 
  27   3   3       20.25       15.04      3.23 o 
   1   4   3       40.83       39.86      1.39 o 
   2   4   3      887.36     1013.53     18.11 o 
   3   4   3     1480.39     1500.35     35.59 o 
   4   4   3      349.07      322.42      7.13 o 
   5   4   3      183.12      187.01      3.39 o 
   6   4   3      409.61      433.29      8.44 o 
   7   4   3      270.47      298.90      5.75 o 
   8   4   3        3.07        4.21      1.09 o 
   9   4   3      425.90      419.65      8.98 o 
  10   4   3      218.72      191.88      4.21 o 
  11   4   3       57.74       56.04      2.50 o 
  12   4   3       27.08       25.57      1.59 o 
  13   4   3      712.38      667.43     19.76 o 
  14   4   3      413.22      402.89     12.28 o 
  15   4   3      129.91      107.49      3.96 o 
  16   4   3      117.39      111.16      4.08 o 
  17   4   3      225.82      205.56      7.31 o 
  18   4   3       12.01       17.71      2.81 o 
  19   4   3       39.94       40.88      2.64 o 
  20   4   3       24.23       29.04      3.02 o 
  21   4   3       37.62       39.30      3.12 o 
  22   4   3       24.57       25.40      2.99 o 
  23   4   3       34.45       39.41      3.55 o 
  24   4   3        3.15        4.38      2.29 o 
  25   4   3        1.08        0.84      2.11 o 
  26   4   3        9.44        6.88      3.00 o 
  27   4   3       20.28       26.28      4.82 o 
   1   5   3        7.83        6.96      0.71 o 
   2   5   3       97.73      100.11      2.25 o 
   3   5   3       23.91       24.19      1.46 o 
   4   5   3      246.22      238.20      7.91 o 
   5   5   3      629.85      628.67     13.05 o 
   6   5   3       63.08       63.94      1.96 o 
   7   5   3      135.41      149.00      3.48 o 
   8   5   3       95.33       88.13      2.52 o 
   9   5   3      268.11      261.22      5.97 o 
  10   5   3       36.84       34.60      1.63 o 
  11   5   3      339.51      326.14      7.98 o 
  12   5   3      227.77      216.99      5.63 o 
  13   5   3      232.09      235.92      7.34 o 
  14   5   3       65.95       52.35      2.61 o 
  15   5   3      182.87      184.35      7.09 o 
  16   5   3       91.12       79.66      3.51 o 
  17   5   3       61.96       51.82      3.03 o 
  18   5   3       34.57       29.93      2.38 o 
  19   5   3       16.78       21.15      2.17 o 
  20   5   3        1.32       -0.46      1.49 o 
  21   5   3       33.56       35.91      3.30 o 
  22   5   3       92.53       75.89      5.09 o 
  23   5   3       74.19       78.01      5.13 o 
  24   5   3       24.08       33.16      4.04 o 
  25   5   3       12.31        7.05      2.87 o 
  26   5   3       16.00       17.77      4.85 o 
   1   6   3      165.99      162.85      3.11 o 
   2   6   3       71.85       70.11      2.60 o 
   3   6   3      266.35      259.20      6.80 o 
   4   6   3      279.15      284.32      7.76 o 
   5   6   3        1.96        3.19      1.37 o 
   6   6   3      224.31      225.32      6.12 o 
   7   6   3      104.69      105.58      2.98 o 
   8   6   3      274.60      252.16      6.33 o 
   9   6   3      134.03      128.23      3.64 o 
  10   6   3       25.34       26.64      1.60 o 
  11   6   3      233.82      227.41      6.50 o 
  12   6   3      340.89      325.83      9.38 o 
  13   6   3        3.83        1.82      1.23 o 
  14   6   3       88.45       87.86      3.75 o 
  15   6   3       89.31       79.46      3.75 o 
  16   6   3       29.08       29.68      2.26 o 
  17   6   3       26.74       25.33      2.67 o 
  18   6   3       30.34       37.55      2.80 o 
  19   6   3       95.78       94.83      4.78 o 
  20   6   3       81.96       71.92      4.52 o 
  21   6   3       64.56       62.51      5.01 o 
  22   6   3       21.36       23.45      3.67 o 
  23   6   3        6.10       10.18      2.84 o 
  24   6   3       97.47      103.33      8.77 o 
   1   7   3      183.40      174.61      4.97 o 
   2   7   3       11.77       15.88      1.50 o 
   3   7   3      164.22      153.67      4.71 o 
   4   7   3       15.05       17.12      1.71 o 
   5   7   3      416.98      421.76     11.72 o 
   6   7   3      269.43      281.78      8.40 o 
   7   7   3       73.63       75.75      3.14 o 
   8   7   3      387.56      370.38     10.92 o 
   9   7   3       31.34       34.38      2.32 o 
  10   7   3       57.75       60.55      2.98 o 
  11   7   3      311.07      300.16      9.92 o 
  12   7   3       71.83       67.88      3.55 o 
  13   7   3       16.13       19.29      2.33 o 
  14   7   3       34.86       32.93      2.89 o 
  15   7   3       39.39       38.63      3.18 o 
  16   7   3       35.99       44.74      3.49 o 
  17   7   3      290.86      255.19     11.39 o 
  18   7   3       56.36       78.07     10.03 o 
  19   7   3       33.47       35.65      3.34 o 
  20   7   3        5.02        2.72      2.09 o 
  21   7   3       82.02       77.93      6.16 o 
  22   7   3       89.03       86.64      7.46 o 
  23   7   3       23.78       21.72      4.33 o 
   1   8   3       99.87       93.81      4.18 o 
   2   8   3       68.50       66.87      3.25 o 
   3   8   3      137.21      145.55      5.68 o 
   4   8   3        4.32        3.30      1.39 o 
   5   8   3       60.47       59.96      2.92 o 
   6   8   3       83.01       78.44      3.77 o 
   7   8   3       79.57       81.66      3.90 o 
   8   8   3      155.26      149.29      5.60 o 
   9   8   3      122.10      122.56      4.93 o 
  10   8   3       26.79       26.54      2.24 o 
  11   8   3       41.78       41.52      2.85 o 
  12   8   3      172.67      164.05      6.71 o 
  13   8   3       69.19       71.71      4.49 o 
  14   8   3      114.87      107.19      5.87 o 
  15   8   3       92.82      103.51      5.74 o 
  16   8   3       14.27       13.50      2.62 o 
  17   8   3       44.02       49.69      4.14 o 
  18   8   3        3.87        5.69      2.50 o 
  19   8   3        2.05        1.88      2.35 o 
  20   8   3       12.79       15.50      3.66 o 
  21   8   3       24.54       24.31      4.11 o 
   1   9   3       58.81       57.47      3.76 o 
   2   9   3      144.47      136.42      6.49 o 
   3   9   3       76.30       74.10      4.40 o 
   4   9   3       30.81       28.49      2.74 o 
   5   9   3       44.92       46.15      3.82 o 
   6   9   3        3.42        6.03      1.90 o 
   7   9   3        0.86       -0.93      1.66 o 
   8   9   3       29.77       31.35      2.75 o 
   9   9   3      160.99      156.94      7.13 o 
  10   9   3       24.84       27.25      2.89 o 
  11   9   3       20.94       20.72      2.81 o 
  12   9   3       72.91       74.47      5.47 o 
  13   9   3       26.47       30.45      3.60 o 
  14   9   3        7.05        4.84      3.18 o 
  15   9   3       20.64       16.83      3.57 o 
  16   9   3        7.29        4.96      2.77 o 
  17   9   3       25.07       18.78      3.92 o 
  18   9   3        0.64       -0.16      2.51 o 
   1  10   3        4.14        6.39      2.01 o 
   2  10   3       90.92       92.36      5.72 o 
   3  10   3       37.03       43.82      4.79 o 
   4  10   3       42.85       44.00      3.56 o 
   5  10   3        7.40        5.76      2.75 o 
   6  10   3        5.45        6.88      2.24 o 
   7  10   3        7.23        9.84      2.40 o 
   8  10   3       54.88       60.45      4.89 o 
   9  10   3       35.20       31.96      3.15 o 
  10  10   3        5.64        6.83      2.43 o 
  11  10   3       56.65       56.45      5.29 o 
  12  10   3       33.10       35.61      4.63 o 
  13  10   3       29.05       35.02      4.52 o 
  14  10   3       18.88       23.92      4.09 o 
  15  10   3        9.69        7.40      3.44 o 
   1  11   3        1.30       -0.77      1.97 o 
   2  11   3        7.81        7.31      2.46 o 
   3  11   3        1.83        3.85      2.16 o 
   4  11   3        0.94        3.57      2.27 o 
   5  11   3       33.57       33.40      3.97 o 
   6  11   3       53.62       52.71      5.00 o 
   7  11   3       69.55       63.71      5.50 o 
   8  11   3       37.52       38.11      5.17 o 
   9  11   3       23.04       30.92      4.69 o 
  10  11   3        6.79       10.47      3.75 o 
   0   0   4      558.51      506.95     45.75 o 
   2   0   4     1057.28     1055.61     30.08 o 
   4   0   4      201.29      202.07      5.95 o 
   6   0   4      255.29      267.66      7.50 o 
   8   0   4     2249.15     2401.72     76.67 o 
  10   0   4     1665.40     1696.48     52.26 o 
  12   0   4      217.64      241.47      7.35 o 
  14   0   4      325.09      320.53     12.47 o 
  16   0   4      823.30      800.69     33.93 o 
  18   0   4      701.47      749.64     34.29 o 
  20   0   4      231.30      254.33     13.61 o 
  22   0   4      289.75      282.95     15.98 o 
  24   0   4        6.15        1.94      2.46 o 
  26   0   4       35.73       47.39      6.53 o 
   0   1   4      144.78      145.11      3.59 o 
   1   1   4      353.76      372.12      6.13 o 
   2   1   4      215.63      205.25      3.57 o 
   3   1   4      513.00      515.86      8.72 o 
   4   1   4     1103.91     1159.35     22.27 o 
   5   1   4      177.02      207.24      3.79 o 
   6   1   4      598.73      605.46     11.34 o 
   7   1   4      326.99      373.70      7.21 o 
   8   1   4      334.43      311.91      7.72 o 
   9   1   4      202.73      244.11      5.05 o 
  10   1   4      172.25      175.96      3.44 o 
  11   1   4      194.40      173.02      3.81 o 
  12   1   4       25.20       32.43      1.46 o 
  13   1   4       36.97       36.08      1.62 o 
  14   1   4       19.06       18.95      1.33 o 
  15   1   4      316.29      300.09      8.78 o 
  16   1   4      309.34      305.39      9.34 o 
  17   1   4      335.52      331.81     10.57 o 
  18   1   4      907.69      884.14     28.65 o 
  19   1   4      128.58      124.47      5.34 o 
  20   1   4       81.81       86.66      4.29 o 
  21   1   4       26.17       25.01      2.38 o 
  22   1   4       51.05       52.46      3.44 o 
  23   1   4       77.37       77.42      4.45 o 
  24   1   4       63.61       68.17      4.02 o 
  25   1   4        8.40        7.04      2.47 o 
  26   1   4       27.93       23.95      3.65 o 
  27   1   4       13.75        9.05      2.98 o 
   0   2   4      363.67      338.03     12.46 o 
   1   2   4     1577.78     1584.66     28.41 o 
   2   2   4      341.35      329.37      7.62 o 
   3   2   4      425.89      497.12     10.57 o 
   4   2   4      457.53      522.58      8.43 o 
   5   2   4      134.68      141.94      2.45 o 
   6   2   4      156.20      179.46      3.23 o 
   7   2   4       77.01       69.56      1.58 o 
   8   2   4      173.03      158.99      3.03 o 
   9   2   4      106.97       99.13      2.82 o 
  10   2   4      258.83      264.74      5.04 o 
  11   2   4       58.45       58.18      2.04 o 
  12   2   4      539.18      547.01     13.45 o 
  13   2   4       76.89       74.15      2.65 o 
  14   2   4      179.48      192.13      5.89 o 
  15   2   4      198.02      182.30      5.31 o 
  16   2   4      533.28      518.41     13.92 o 
  17   2   4      460.91      443.80     13.67 o 
  18   2   4      131.80      128.99      5.09 o 
  19   2   4       73.78       75.29      3.60 o 
  20   2   4        0.02       -0.20      1.29 o 
  21   2   4       29.86       31.20      2.49 o 
  22   2   4       22.98       26.76      2.73 o 
  23   2   4       49.12       43.02      3.52 o 
  24   2   4       39.86       47.29      4.10 o 
  25   2   4        4.09        4.62      2.35 o 
  26   2   4        5.81        7.04      2.79 o 
  27   2   4       10.91       16.15      3.55 o 
   0   3   4     3634.40     3867.63    148.45 o 
   1   3   4      293.32      277.54      7.00 o 
   2   3   4      618.89      588.38     14.76 o 
   3   3   4     4514.23     4323.50    102.00 o 
   4   3   4      801.46      790.39     14.11 o 
   5   3   4      474.37      481.76      6.80 o 
   6   3   4      163.34      156.12      4.68 o 
   7   3   4       77.27       85.35      1.97 o 
   8   3   4      229.93      234.31      4.73 o 
   9   3   4      286.23      276.12      5.99 o 
  10   3   4      201.30      205.19      4.29 o 
  11   3   4       15.44       17.24      1.58 o 
  12   3   4      284.66      285.61      8.43 o 
  13   3   4      586.04      542.23     16.43 o 
  14   3   4      131.52      115.58      4.42 o 
  15   3   4       78.56       77.18      3.53 o 
  16   3   4      193.83      201.29      6.75 o 
  17   3   4        4.21       12.57      4.29 o 
  18   3   4       28.30       26.50      2.43 o 
  19   3   4      169.12      151.72      6.41 o 
  20   3   4       10.60       12.73      2.10 o 
  21   3   4       50.12       55.28      3.71 o 
  22   3   4        1.53        1.35      1.71 o 
  23   3   4       31.13       33.19      3.26 o 
  24   3   4       25.34       30.09      3.38 o 
  25   3   4       48.46       47.70      4.29 o 
  26   3   4       25.31       23.30      3.89 o 
   0   4   4     6376.09     6192.29    261.89 o 
   1   4   4     2387.65     2432.67     63.31 o 
   2   4   4     1806.60     1733.45     44.04 o 
   3   4   4      931.70      907.57     21.88 o 
   4   4   4      395.21      371.27     10.32 o 
   5   4   4      900.59      887.75     20.65 o 
   6   4   4       47.06       55.82      2.18 o 
   7   4   4       88.11       83.62      2.52 o 
   8   4   4       53.06       49.37      1.50 o 
   9   4   4       41.42       36.39      2.54 o 
  10   4   4      830.37      864.22     22.75 o 
  11   4   4      165.48      162.55      4.76 o 
  12   4   4      244.90      230.51      6.90 o 
  13   4   4      276.06      280.96      9.07 o 
  14   4   4      391.38      372.41     11.10 o 
  15   4   4       89.57       87.90      3.81 o 
  16   4   4      244.32      248.92     10.00 o 
  17   4   4      127.05      112.95      5.81 o 
  18   4   4      132.86      124.04      5.11 o 
  19   4   4        1.21        2.03      1.54 o 
  20   4   4        1.37        5.63      3.52 o 
  21   4   4       48.42       44.79      3.43 o 
  22   4   4       13.07       15.60      2.35 o 
  23   4   4       24.68       28.64      3.26 o 
  24   4   4       14.80       18.54      3.31 o 
  25   4   4       57.01       78.14      6.64 o 
  26   4   4       45.47       50.72      6.14 o 
   0   5   4      132.44      136.10      5.48 o 
   1   5   4      112.76      103.62      3.14 o 
   2   5   4       18.34       20.26      2.38 o 
   3   5   4      253.09      243.03      7.19 o 
   4   5   4      191.67      200.44      5.31 o 
   5   5   4      103.17      106.54      3.57 o 
   6   5   4       66.14       64.49      2.36 o 
   7   5   4      133.00      123.49      4.70 o 
   8   5   4      266.61      263.09      6.88 o 
   9   5   4       90.05       83.89      3.12 o 
  10   5   4      313.67      282.99      7.65 o 
  11   5   4       14.54       15.63      1.44 o 
  12   5   4      367.30      349.52      9.95 o 
  13   5   4       13.92       13.47      1.80 o 
  14   5   4        6.56        9.48      1.50 o 
  15   5   4      125.69      104.98      4.27 o 
  16   5   4       59.87       55.77      2.97 o 
  17   5   4       20.25       22.22      2.04 o 
  18   5   4        2.33        2.97      1.63 o 
  19   5   4       29.60       30.12      2.88 o 
  20   5   4        3.48       10.91      2.58 o 
  21   5   4       14.02       17.76      2.94 o 
  22   5   4        8.97       14.95      3.22 o 
  23   5   4       13.91       17.77      3.56 o 
  24   5   4        8.10       19.91      4.01 o 
  25   5   4        4.52        9.37      4.12 o 
   0   6   4       85.71       75.48      5.82 o 
   1   6   4       17.67       23.35      1.76 o 
   2   6   4       19.79       24.26      1.70 o 
   3   6   4       83.27       95.47      5.18 o 
   4   6   4       80.65       75.29      2.92 o 
   5   6   4      685.76      628.05     24.86 o 
   6   6   4     1664.94     1680.80     51.26 o 
   7   6   4       18.02       19.80      1.75 o 
   8   6   4      167.47      158.41      4.98 o 
   9   6   4       66.95       63.67      2.82 o 
  10   6   4       51.84       49.69      2.59 o 
  11   6   4       99.32       97.91      3.82 o 
  12   6   4      134.98      139.55      5.80 o 
  13   6   4      159.08      149.42      6.06 o 
  14   6   4       46.32       45.43      3.11 o 
  15   6   4       41.80       43.31      3.18 o 
  16   6   4        2.40        2.64      2.06 o 
  17   6   4       18.81       18.60      2.44 o 
  18   6   4       29.35       39.38      3.60 o 
  19   6   4      108.45      104.38      5.89 o 
  20   6   4        6.82        3.44      2.27 o 
  21   6   4      189.47      190.67     11.06 o 
  22   6   4      124.41      117.40      8.22 o 
  23   6   4       11.35        7.85      3.04 o 
   0   7   4       39.20       38.52      5.76 o 
   1   7   4      397.71      395.50     13.44 o 
   2   7   4       74.49       74.46      3.50 o 
   3   7   4      228.31      220.47      7.52 o 
   4   7   4      243.62      234.56      8.05 o 
   5   7   4      130.12      118.60      5.16 o 
   6   7   4       99.79       98.35      4.35 o 
   7   7   4      254.89      244.26      8.05 o 
   8   7   4      199.33      179.80      6.15 o 
   9   7   4      283.27      268.89      8.62 o 
  10   7   4       27.76       25.72      2.19 o 
  11   7   4       61.42       55.62      3.14 o 
  12   7   4       22.15       25.05      2.56 o 
  13   7   4       11.45       14.37      2.08 o 
  14   7   4        1.04        1.60      1.71 o 
  15   7   4       33.63       26.74      2.87 o 
  16   7   4        0.85        1.33      1.83 o 
  17   7   4       23.69       23.74      3.27 o 
  18   7   4       89.49       98.72      5.57 o 
  19   7   4      140.62      147.38      8.03 o 
  20   7   4       12.70       17.58      4.84 o 
  21   7   4       23.66       29.66      4.03 o 
  22   7   4       42.01       55.94      6.29 o 
   0   8   4       98.29       80.93      6.53 o 
   1   8   4      282.22      261.90     10.52 o 
   2   8   4       36.07       34.03      2.92 o 
   3   8   4       65.93       59.86      3.96 o 
   4   8   4        4.47        1.55      1.40 o 
   5   8   4       87.77       74.33      3.89 o 
   6   8   4       94.56       78.62      5.57 o 
   7   8   4       12.88       13.39      1.94 o 
   8   8   4       59.16       58.69      3.64 o 
   9   8   4        3.76        4.78      1.67 o 
  10   8   4       56.22       52.95      3.40 o 
  11   8   4       12.31       13.22      2.22 o 
  12   8   4        5.18        3.53      2.07 o 
  13   8   4       22.36       31.05      3.41 o 
  14   8   4        0.39       -2.27      2.27 o 
  15   8   4        7.77        4.34      2.27 o 
  16   8   4        4.75        2.72      2.48 o 
  17   8   4        5.29        2.89      2.39 o 
  18   8   4        1.98        6.19      2.58 o 
  19   8   4       36.20       41.68      5.96 o 
  20   8   4        7.33        4.98      3.52 o 
   0   9   4       44.27       38.18      4.65 o 
   1   9   4       44.39       41.56      3.40 o 
   2   9   4       12.19       10.33      2.16 o 
   3   9   4       39.77       39.26      3.49 o 
   4   9   4        1.45        2.17      1.93 o 
   5   9   4       14.40       12.22      2.63 o 
   6   9   4       10.19       11.27      2.34 o 
   7   9   4       15.90       20.44      2.60 o 
   8   9   4       12.85       13.21      2.20 o 
   9   9   4        6.26       10.12      2.22 o 
  10   9   4       24.38       22.62      2.86 o 
  11   9   4       11.68       13.97      2.90 o 
  12   9   4       35.38       34.98      3.85 o 
  13   9   4       82.73       79.79      5.95 o 
  14   9   4        0.12        2.43      2.22 o 
  15   9   4       44.60       42.39      4.47 o 
  16   9   4       26.61       32.80      4.60 o 
  17   9   4       35.28       29.96      4.83 o 
   0  10   4        9.91       10.40      3.73 o 
   1  10   4       11.07        9.20      2.51 o 
   2  10   4       19.22       24.86      4.88 o 
   3  10   4       53.23       48.55      4.71 o 
   4  10   4       18.63       21.79      3.05 o 
   5  10   4        1.56        3.34      2.12 o 
   6  10   4       41.04       51.01      4.26 o 
   7  10   4        8.84        8.86      2.34 o 
   8  10   4        7.72        9.53      2.40 o 
   9  10   4       10.77        6.62      2.83 o 
  10  10   4       31.56       43.32      4.34 o 
  11  10   4        0.71        1.16      2.21 o 
  12  10   4        2.51        5.41      3.28 o 
  13  10   4       20.32       30.72      4.92 o 
   0  11   4       12.30       14.30      4.61 o 
   1  11   4        3.65        5.54      2.49 o 
   2  11   4       11.05       13.31      2.75 o 
   3  11   4        5.82        9.59      2.68 o 
   4  11   4       20.11       21.38      3.99 o 
   5  11   4        6.84        9.31      2.98 o 
   6  11   4       44.45       40.78      4.59 o 
   7  11   4        5.61        2.93      2.99 o 
   2   0   5      277.22      268.20      8.30 o 
   4   0   5      293.37      293.11      8.92 o 
   6   0   5     3702.05     3826.56    190.84 o 
   8   0   5      470.84      538.51     16.44 o 
  10   0   5       14.42       14.45      1.46 o 
  12   0   5      190.20      210.31      7.09 o 
  14   0   5      270.85      261.53     11.47 o 
  16   0   5      520.49      477.52     20.61 o 
  18   0   5      137.58      133.88      7.85 o 
  20   0   5        4.14        2.52      2.31 o 
  22   0   5      100.32      110.71      8.00 o 
  24   0   5       14.11       17.55      3.59 o 
  26   0   5       33.82       39.99     11.11 o 
   1   1   5      396.61      425.68      7.88 o 
   2   1   5      209.27      222.95      4.15 o 
   3   1   5      194.53      205.26      4.76 o 
   4   1   5      585.69      646.63     12.88 o 
   5   1   5      742.33      806.68     16.53 o 
   6   1   5      664.32      727.06     15.88 o 
   7   1   5      208.08      211.30      4.50 o 
   8   1   5      519.32      523.39     11.58 o 
   9   1   5       84.79       88.60      2.52 o 
  10   1   5       33.88       39.93      2.52 o 
  11   1   5       29.02       23.71      1.30 o 
  12   1   5       35.80       38.95      1.81 o 
  13   1   5       62.95       58.54      2.35 o 
  14   1   5       92.75       85.45      3.06 o 
  15   1   5      197.50      191.27      6.37 o 
  16   1   5      417.57      412.90     13.34 o 
  17   1   5       56.14       69.64      5.85 o 
  18   1   5       42.83       37.15      2.55 o 
  19   1   5       37.83       36.90      2.86 o 
  20   1   5       45.77       44.20      3.14 o 
  21   1   5       50.56       52.66      3.54 o 
  22   1   5        6.09        3.70      2.16 o 
  23   1   5       43.78       50.15      3.94 o 
  24   1   5        4.64        5.97      2.22 o 
  25   1   5        2.69        1.94      2.19 o 
  26   1   5       48.40       57.25      6.16 o 
   1   2   5      318.69      318.05      6.81 o 
   2   2   5      323.72      313.83      5.52 o 
   3   2   5      319.58      354.39      8.35 o 
   4   2   5      359.02      361.22      7.34 o 
   5   2   5      538.26      561.40     10.70 o 
   6   2   5       23.98       30.05      1.55 o 
   7   2   5      198.79      214.33      4.33 o 
   8   2   5       68.55       72.22      1.97 o 
   9   2   5       71.94       62.68      1.82 o 
  10   2   5       29.20       28.24      1.48 o 
  11   2   5       14.46       13.03      1.52 o 
  12   2   5       27.32       32.15      2.39 o 
  13   2   5      153.70      141.32      4.73 o 
  14   2   5      828.85      863.13     25.49 o 
  15   2   5      134.86      131.97      4.85 o 
  16   2   5      171.48      169.70      6.24 o 
  17   2   5      326.15      337.33     11.21 o 
  18   2   5      117.03      113.60      5.10 o 
  19   2   5      120.13      117.87      5.90 o 
  20   2   5       27.73       26.63      2.94 o 
  21   2   5       37.39       35.52      3.28 o 
  22   2   5       21.51       22.76      2.88 o 
  23   2   5       49.51       53.21      4.10 o 
  24   2   5       43.96       48.83      4.08 o 
  25   2   5       11.37       14.53      3.54 o 
  26   2   5       38.22       42.04      5.73 o 
   1   3   5       31.46       30.07      1.44 o 
   2   3   5       97.80       94.91      3.75 o 
   3   3   5       79.34       79.31      1.98 o 
   4   3   5      531.40      554.19     11.46 o 
   5   3   5       59.19       50.21      1.71 o 
   6   3   5       75.03       69.09      2.31 o 
   7   3   5       29.23       30.58      1.30 o 
   8   3   5       48.80       45.72      1.88 o 
   9   3   5       42.13       45.50      1.98 o 
  10   3   5        0.12        1.79      0.75 o 
  11   3   5       43.43       45.56      1.85 o 
  12   3   5       43.37       41.98      2.04 o 
  13   3   5      952.58      917.99     29.59 o 
  14   3   5       95.88      101.91      4.07 o 
  15   3   5      723.55      680.29     22.06 o 
  16   3   5      321.48      314.04     11.62 o 
  17   3   5      171.78      138.63      7.49 o 
  18   3   5      134.82      136.45      6.24 o 
  19   3   5       30.47       32.14      2.80 o 
  20   3   5       54.90       45.75      3.56 o 
  21   3   5       36.23       45.66      5.05 o 
  22   3   5       29.25       33.18      3.32 o 
  23   3   5       19.82       19.78      3.29 o 
  24   3   5       67.73       81.04      6.50 o 
  25   3   5        4.34        7.06      2.95 o 
   1   4   5       38.01       37.71      3.15 o 
   2   4   5      584.16      580.61     13.38 o 
   3   4   5       97.58       84.97      4.24 o 
   4   4   5      254.21      236.39      7.48 o 
   5   4   5      232.21      216.95      7.27 o 
   6   4   5       60.12       52.09      1.99 o 
   7   4   5      113.64      104.87      3.36 o 
   8   4   5       62.60       56.19      2.40 o 
   9   4   5      107.26      107.66      3.49 o 
  10   4   5       31.98       35.75      1.88 o 
  11   4   5      166.22      152.39      4.61 o 
  12   4   5      310.24      315.72     10.68 o 
  13   4   5       86.23       73.01      3.74 o 
  14   4   5      117.69       98.96      4.56 o 
  15   4   5       43.51       40.73      2.62 o 
  16   4   5       36.22       31.55      4.16 o 
  17   4   5       88.07       87.00      4.21 o 
  18   4   5       12.83       17.08      2.61 o 
  19   4   5       44.35       38.20      3.42 o 
  20   4   5        3.17        4.15      2.09 o 
  21   4   5       12.91       14.89      2.77 o 
  22   4   5       24.46       29.33      3.37 o 
  23   4   5        0.36       -1.34      2.32 o 
  24   4   5       28.88       33.79      4.30 o 
  25   4   5       21.92       31.02      4.40 o 
   1   5   5       78.26       80.72      3.32 o 
   2   5   5     1137.03     1048.20     30.40 o 
   3   5   5      133.16      141.78      5.13 o 
   4   5   5      761.03      724.13     26.11 o 
   5   5   5     1087.68     1026.14     35.93 o 
   6   5   5      355.26      362.47      9.94 o 
   7   5   5      250.28      216.42      6.16 o 
   8   5   5      321.65      292.63      8.31 o 
   9   5   5       96.21       93.64      3.44 o 
  10   5   5       66.90       59.81      2.63 o 
  11   5   5      105.50       96.55      3.72 o 
  12   5   5      170.66      163.88      6.41 o 
  13   5   5       26.93       22.28      2.30 o 
  14   5   5       19.00       22.92      2.34 o 
  15   5   5       18.47       15.72      2.00 o 
  16   5   5       30.93       26.44      2.65 o 
  17   5   5       66.19       64.20      4.08 o 
  18   5   5      102.55       97.09      5.20 o 
  19   5   5       32.79       38.36      3.40 o 
  20   5   5        0.79        0.54      1.99 o 
  21   5   5       27.78       25.33      3.32 o 
  22   5   5       19.71       29.92      3.91 o 
  23   5   5       43.67       45.55      4.86 o 
   1   6   5      167.18      169.56      5.66 o 
   2   6   5      119.85      123.89      4.81 o 
   3   6   5      635.96      617.27     19.32 o 
   4   6   5       42.25       37.01      2.68 o 
   5   6   5      120.48      115.40      5.17 o 
   6   6   5       20.12       21.07      2.54 o 
   7   6   5       15.24       16.19      1.89 o 
   8   6   5       81.48       72.56      2.87 o 
   9   6   5       80.06       77.32      3.24 o 
  10   6   5       36.02       32.15      2.11 o 
  11   6   5       30.09       27.47      2.52 o 
  12   6   5        1.05        0.40      1.44 o 
  13   6   5       10.92       13.50      2.55 o 
  14   6   5       15.61       17.04      2.32 o 
  15   6   5        8.41        8.85      2.06 o 
  16   6   5       12.26       16.84      2.43 o 
  17   6   5        1.47        6.05      2.00 o 
  18   6   5       40.39       41.05      3.67 o 
  19   6   5        6.67       13.39      4.76 o 
  20   6   5       14.54       17.33      3.76 o 
  21   6   5        4.40        7.14      2.76 o 
  22   6   5        8.38       10.77      3.30 o 
   1   7   5       84.36       75.46      4.17 o 
   2   7   5       80.56       86.72      4.42 o 
   3   7   5       12.08       12.91      1.83 o 
   4   7   5       71.86       63.23      3.95 o 
   5   7   5       93.91       96.17      5.87 o 
   6   7   5       11.36       14.14      2.41 o 
   7   7   5       89.79       94.70      4.84 o 
   8   7   5      163.90      149.26      6.25 o 
   9   7   5       79.29       80.65      4.21 o 
  10   7   5       70.22       63.83      3.77 o 
  11   7   5        5.09        4.79      1.99 o 
  12   7   5       31.39       41.16      5.09 o 
  13   7   5        2.04        2.24      2.08 o 
  14   7   5       10.39       16.93      2.96 o 
  15   7   5        1.57        1.96      2.11 o 
  16   7   5        1.51        3.32      2.34 o 
  17   7   5       15.68       22.29      3.42 o 
  18   7   5        8.75        7.77      3.08 o 
  19   7   5        8.47        7.28      2.63 o 
  20   7   5        8.44       14.97      3.80 o 
   1   8   5       95.00       88.45      5.06 o 
   2   8   5       96.15       89.08      4.74 o 
   3   8   5       14.85       13.78      2.31 o 
   4   8   5       10.86       11.09      2.12 o 
   5   8   5       31.61       32.02      3.06 o 
   6   8   5       41.75       38.90      3.26 o 
   7   8   5        0.31        3.00      1.69 o 
   8   8   5       16.32       16.21      2.30 o 
   9   8   5        6.74       12.85      2.77 o 
  10   8   5       31.37       29.43      3.45 o 
  11   8   5        0.69        2.95      2.18 o 
  12   8   5       27.06       36.19      4.01 o 
  13   8   5       10.79       10.91      2.92 o 
  14   8   5        6.71        8.42      2.74 o 
  15   8   5        6.22        9.98      2.93 o 
  16   8   5       14.21       23.24      3.87 o 
  17   8   5       35.58       38.69      4.74 o 
  18   8   5        8.69       14.74      3.67 o 
   1   9   5        3.73        1.59      1.80 o 
   2   9   5       42.88       39.89      3.34 o 
   3   9   5        5.15        8.23      2.20 o 
   4   9   5        3.70        3.42      2.00 o 
   5   9   5        6.91        7.11      2.21 o 
   6   9   5       37.86       36.96      3.61 o 
   7   9   5        5.67        9.38      2.52 o 
   8   9   5        1.70        4.86      2.20 o 
   9   9   5       32.77       33.97      4.18 o 
  10   9   5       63.99       69.69      5.98 o 
  11   9   5       42.81       40.76      4.69 o 
  12   9   5       20.35       21.81      3.57 o 
  13   9   5        9.60       15.36      3.87 o 
  14   9   5        5.48        8.27      3.14 o 
  15   9   5       14.57       23.21      4.14 o 
   1  10   5       21.60       20.64      3.06 o 
   2  10   5        7.05        9.91      2.59 o 
   3  10   5        0.15        1.65      2.10 o 
   4  10   5        1.45        0.29      1.97 o 
   5  10   5       14.29       14.50      2.86 o 
   6  10   5        4.41        5.63      2.62 o 
   7  10   5        2.99        0.86      2.41 o 
   8  10   5       30.13       38.21      4.84 o 
   9  10   5        3.74        9.81      3.58 o 
  10  10   5       42.21       50.93      5.68 o 
  11  10   5       32.96       40.15      4.70 o 
   1  11   5        9.15        8.25      2.68 o 
   0   0   6      369.98      346.99     31.67 o 
   2   0   6       45.28       52.20      3.86 o 
   4   0   6      643.91      697.42     35.72 o 
   6   0   6      110.66      101.23      4.23 o 
   8   0   6       12.43        8.97      2.04 o 
  10   0   6      330.17      342.61     11.72 o 
  12   0   6       65.01       69.70      3.50 o 
  14   0   6       47.08       60.57      4.32 o 
  16   0   6      465.38      482.63     22.92 o 
  18   0   6      106.57      125.54      8.14 o 
  20   0   6       27.40       40.11      5.30 o 
  22   0   6       39.56       41.88      6.04 o 
  24   0   6       48.10       54.40      7.20 o 
   0   1   6      692.93      741.95     22.05 o 
   1   1   6       33.43       40.85      1.52 o 
   2   1   6       51.07       47.07      1.55 o 
   3   1   6      401.31      430.46      9.29 o 
   4   1   6       93.65      100.14      2.69 o 
   5   1   6      575.91      608.30     13.72 o 
   6   1   6      330.82      327.15      7.50 o 
   7   1   6       77.15       75.61      2.54 o 
   8   1   6       68.81       83.43      2.64 o 
   9   1   6       28.38       27.96      1.54 o 
  10   1   6      227.48      221.11      9.46 o 
  11   1   6        0.88        2.02      1.13 o 
  12   1   6      100.64      106.23      3.93 o 
  13   1   6        5.72       13.67      1.62 o 
  14   1   6      188.49      184.66      6.63 o 
  15   1   6      227.36      224.73     10.19 o 
  16   1   6      322.31      319.92     10.99 o 
  17   1   6      229.13      232.92      8.68 o 
  18   1   6       16.91       19.50      2.82 o 
  19   1   6       23.68       23.35      2.55 o 
  20   1   6        2.66        1.07      1.80 o 
  21   1   6       52.54       65.85      4.76 o 
  22   1   6       16.65       20.28      3.02 o 
  23   1   6       59.15       64.53      4.75 o 
  24   1   6       29.42       31.87      4.44 o 
  25   1   6       63.37       72.01      7.17 o 
   0   2   6       59.48       53.12      3.83 o 
   1   2   6       65.84       64.62      1.80 o 
   2   2   6      253.33      238.96      4.84 o 
   3   2   6       20.86       21.13      1.06 o 
   4   2   6      118.91      115.82      2.83 o 
   5   2   6       35.84       36.46      1.42 o 
   6   2   6       74.01       93.32      3.23 o 
   7   2   6        4.53        6.56      1.04 o 
   8   2   6       91.56       99.01      2.94 o 
   9   2   6      536.96      535.83     12.47 o 
  10   2   6       48.50       47.15      1.85 o 
  11   2   6       41.49       46.08      2.27 o 
  12   2   6        6.94       10.28      1.41 o 
  13   2   6      157.11      160.77      5.04 o 
  14   2   6       79.65       71.00      3.60 o 
  15   2   6       74.89       67.93      4.21 o 
  16   2   6      656.11      618.82     24.67 o 
  17   2   6      115.66      106.75      5.69 o 
  18   2   6       26.54       32.41      3.21 o 
  19   2   6      211.79      209.33      9.56 o 
  20   2   6        5.82        3.51      2.01 o 
  21   2   6       28.58       29.22      3.36 o 
  22   2   6       38.67       44.09      4.23 o 
  23   2   6       31.26       35.11      3.96 o 
  24   2   6       16.09       21.30      3.57 o 
  25   2   6       17.85       17.92      4.36 o 
   0   3   6       33.15       33.07      2.37 o 
   1   3   6       46.49       46.15      2.17 o 
   2   3   6       55.05       55.45      2.54 o 
   3   3   6      301.23      281.08      6.59 o 
   4   3   6       27.71       28.57      2.02 o 
   5   3   6      203.62      195.34      4.87 o 
   6   3   6        4.61        5.70      0.91 o 
   7   3   6      141.48      117.53      3.68 o 
   8   3   6       36.34       37.14      1.84 o 
   9   3   6       97.98       85.11      3.06 o 
  10   3   6       38.88       37.17      2.21 o 
  11   3   6       12.22       14.73      1.80 o 
  12   3   6       89.88       91.37      4.25 o 
  13   3   6       89.58       94.28      4.25 o 
  14   3   6       65.82       59.45      4.83 o 
  15   3   6       86.75       74.51      4.09 o 
  16   3   6       37.03       45.61      3.73 o 
  17   3   6      263.81      263.27     12.33 o 
  18   3   6      109.92      114.26      6.41 o 
  19   3   6       32.73       32.74      3.54 o 
  20   3   6       26.12       27.35      3.83 o 
  21   3   6       24.04       21.04      3.22 o 
  22   3   6       36.01       41.53      4.22 o 
  23   3   6        0.27       -1.27      2.27 o 
  24   3   6       64.11       74.86      6.58 o 
   0   4   6      228.48      215.27      8.25 o 
   1   4   6      222.36      208.85      6.33 o 
   2   4   6      161.03      144.60      4.20 o 
   3   4   6      149.50      133.74      5.15 o 
   4   4   6      399.63      392.14     11.81 o 
   5   4   6      545.23      506.14     15.65 o 
   6   4   6       63.67       62.37      3.11 o 
   7   4   6       48.28       43.03      2.16 o 
   8   4   6       87.82       76.30      3.07 o 
   9   4   6      160.87      146.12      6.02 o 
  10   4   6      124.39      122.62      4.84 o 
  11   4   6       10.36        9.19      1.97 o 
  12   4   6       41.08       42.25      2.99 o 
  13   4   6      341.07      325.29     12.12 o 
  14   4   6      103.84      109.49      5.71 o 
  15   4   6        1.49       -0.24      1.54 o 
  16   4   6      108.11       97.37      5.62 o 
  17   4   6        5.39        9.13      2.23 o 
  18   4   6       21.91       28.03      3.25 o 
  19   4   6       20.83       21.05      3.17 o 
  20   4   6        8.33       10.10      2.66 o 
  21   4   6       16.89       18.51      3.19 o 
  22   4   6        9.95       10.24      2.86 o 
  23   4   6        8.73       13.21      3.37 o 
   0   5   6      693.80      643.33     25.50 o 
   1   5   6      539.10      498.99     15.65 o 
   2   5   6       81.85       82.95      3.76 o 
   3   5   6      790.76      750.50     24.09 o 
   4   5   6      243.52      244.45      9.98 o 
   5   5   6       67.50       56.66      5.45 o 
   6   5   6      386.84      345.16     11.30 o 
   7   5   6       17.59       20.52      2.20 o 
   8   5   6       53.16       51.51      3.17 o 
   9   5   6      222.30      200.77      6.56 o 
  10   5   6       26.11       20.02      2.35 o 
  11   5   6      249.58      220.44      9.75 o 
  12   5   6      124.14      127.76      5.85 o 
  13   5   6       45.03       48.18      3.47 o 
  14   5   6      141.03      126.95      6.26 o 
  15   5   6        6.09        5.06      1.82 o 
  16   5   6       40.58       39.80      3.30 o 
  17   5   6       25.29       28.47      3.11 o 
  18   5   6       14.44       14.06      2.95 o 
  19   5   6       64.54       70.35      5.36 o 
  20   5   6        3.11       15.23      3.02 o 
  21   5   6       36.63       51.22      5.05 o 
  22   5   6       54.25       50.95      5.69 o 
   0   6   6      743.30      703.28     37.44 o 
   1   6   6      894.68      846.52     32.20 o 
   2   6   6       68.80       66.95      4.54 o 
   3   6   6       79.80       79.90      4.08 o 
   4   6   6       85.48       80.09      4.03 o 
   5   6   6       48.18       44.10      4.14 o 
   6   6   6      487.99      424.57     16.66 o 
   7   6   6      165.67      152.88      6.35 o 
   8   6   6       30.29       30.39      2.61 o 
   9   6   6       22.75       20.39      2.26 o 
  10   6   6       16.21       20.41      2.64 o 
  11   6   6       46.15       47.69      3.73 o 
  12   6   6        1.71        2.87      1.99 o 
  13   6   6       25.06       23.14      2.84 o 
  14   6   6       19.15       18.18      2.89 o 
  15   6   6        8.70       11.80      2.44 o 
  16   6   6       15.38       19.35      2.93 o 
  17   6   6       21.06       20.63      3.43 o 
  18   6   6        3.18        4.30      2.71 o 
  19   6   6       11.58       14.55      3.51 o 
  20   6   6        4.10        6.63      3.21 o 
   0   7   6       65.78       69.81      6.29 o 
   1   7   6       15.83       21.96      2.61 o 
   2   7   6        4.79        8.60      2.47 o 
   3   7   6      100.20       99.59      5.44 o 
   4   7   6       68.63       59.48      3.81 o 
   5   7   6      119.73      108.95      5.80 o 
   6   7   6      151.25      127.06      6.89 o 
   7   7   6       17.13       17.64      2.28 o 
   8   7   6       48.85       55.05      6.08 o 
   9   7   6      130.95      126.43      5.83 o 
  10   7   6       63.50       53.29      4.26 o 
  11   7   6       38.63       43.66      3.51 o 
  12   7   6        5.61        9.50      2.59 o 
  13   7   6       78.68       74.34      5.76 o 
  14   7   6       14.78       14.78      2.99 o 
  15   7   6        6.42       12.14      2.78 o 
  16   7   6        0.21        0.51      2.19 o 
  17   7   6       13.29       23.36      4.02 o 
  18   7   6       28.05       38.98      5.02 o 
   0   8   6       11.46       14.20      3.50 o 
   1   8   6        2.56        3.24      1.91 o 
   2   8   6        9.04       12.68      2.37 o 
   3   8   6       41.87       44.90      3.74 o 
   4   8   6       30.61       34.72      3.08 o 
   5   8   6        7.07       14.46      3.03 o 
   6   8   6       82.26       82.36      5.12 o 
   7   8   6       30.85       29.52      3.35 o 
   8   8   6        4.73        7.28      2.70 o 
   9   8   6       16.80       19.04      3.51 o 
  10   8   6        1.99        6.74      2.84 o 
  11   8   6       13.98       14.54      3.33 o 
  12   8   6        3.51        5.18      3.26 o 
  13   8   6       88.36      111.04      7.47 o 
  14   8   6        3.25        2.24      2.46 o 
  15   8   6       31.73       38.96      4.59 o 
  16   8   6        2.53        2.01      2.90 o 
   0   9   6        4.29        9.99      5.59 o 
   1   9   6       48.48       49.97      4.23 o 
   2   9   6        7.78       16.66      3.21 o 
   3   9   6       33.94       42.02      3.88 o 
   4   9   6       24.89       27.39      3.37 o 
   5   9   6       19.06       23.62      3.21 o 
   6   9   6        4.37        8.37      2.51 o 
   7   9   6       10.57       12.71      3.14 o 
   8   9   6       19.20       22.00      3.92 o 
   9   9   6       21.04       22.09      3.97 o 
  10   9   6       10.07       17.27      3.83 o 
  11   9   6        7.03        5.97      2.96 o 
  12   9   6       13.97       13.44      3.68 o 
  13   9   6       68.98       72.97      7.08 o 
   0  10   6        1.04        1.14      3.03 o 
   1  10   6       11.66       13.01      2.95 o 
   2  10   6       13.62       19.20      3.36 o 
   3  10   6        7.96       11.40      2.74 o 
   4  10   6        1.98        2.74      2.35 o 
   5  10   6        5.53        6.74      3.14 o 
   6  10   6       14.66       32.98      5.76 o 
   7  10   6       21.20       29.56      4.86 o 
   2   0   7      180.50      172.64      7.02 o 
   4   0   7      168.50      177.60      7.77 o 
   6   0   7      246.04      266.45     11.18 o 
   8   0   7      113.72      110.97      4.85 o 
  10   0   7      120.93      114.24      5.59 o 
  12   0   7       67.65       65.91      4.91 o 
  14   0   7      460.95      484.85     22.35 o 
  16   0   7       31.65       40.31      4.42 o 
  18   0   7      288.63      293.33     17.03 o 
  20   0   7       93.31      112.96     10.05 o 
  22   0   7       60.24       56.46      7.11 o 
   1   1   7       26.00       29.87      1.51 o 
   2   1   7       82.22       88.55      2.83 o 
   3   1   7       13.52       15.08      1.09 o 
   4   1   7      280.55      293.45      7.23 o 
   5   1   7      233.01      236.79      6.12 o 
   6   1   7      228.44      227.37      5.98 o 
   7   1   7       21.90       24.86      1.85 o 
   8   1   7       41.30       44.34      2.23 o 
   9   1   7       61.79       60.14      2.38 o 
  10   1   7        4.47        5.68      1.58 o 
  11   1   7       37.37       37.37      1.97 o 
  12   1   7       14.30       14.45      1.66 o 
  13   1   7      303.43      294.04     11.28 o 
  14   1   7       38.22       34.54      2.52 o 
  15   1   7        8.54       10.01      1.88 o 
  16   1   7      198.33      203.60      8.79 o 
  17   1   7      121.14      114.88      6.08 o 
  18   1   7       45.37       43.12      3.66 o 
  19   1   7       36.42       51.24      5.91 o 
  20   1   7       28.71       25.92      3.28 o 
  21   1   7        1.96        4.69      2.39 o 
  22   1   7       46.64       61.59      5.85 o 
  23   1   7       20.66       24.40      4.25 o 
   1   2   7      172.60      171.99      4.28 o 
   2   2   7      125.49      124.13      3.76 o 
   3   2   7      175.72      181.64      5.11 o 
   4   2   7       77.73       80.55      2.85 o 
   5   2   7      120.05      113.43      3.74 o 
   6   2   7      141.99      140.29      4.56 o 
   7   2   7       49.05       53.13      3.05 o 
   8   2   7      104.02      104.56      3.76 o 
   9   2   7      190.44      201.84      6.35 o 
  10   2   7       42.96       42.95      2.36 o 
  11   2   7       94.60       88.89      4.30 o 
  12   2   7        6.19        7.68      1.87 o 
  13   2   7       84.96       83.95      4.53 o 
  14   2   7      167.57      156.98      7.65 o 
  15   2   7       79.96       69.83      4.80 o 
  16   2   7       17.46       20.26      2.88 o 
  17   2   7      128.86      123.78      6.92 o 
  18   2   7       11.63        7.31      2.46 o 
  19   2   7        1.66        2.66      2.21 o 
  20   2   7       20.83       26.15      3.63 o 
  21   2   7        9.38       12.67      2.88 o 
  22   2   7       11.54       15.13      3.15 o 
  23   2   7        5.61        8.73      3.15 o 
   1   3   7      188.60      178.05      6.15 o 
   2   3   7      196.69      200.91      6.45 o 
   3   3   7      223.50      225.17      7.19 o 
   4   3   7      479.73      474.54     14.00 o 
   5   3   7      515.90      507.38     13.99 o 
   6   3   7      180.36      172.97      6.04 o 
   7   3   7      277.57      263.39      8.21 o 
   8   3   7       31.14       34.65      2.20 o 
   9   3   7       24.75       28.14      2.29 o 
  10   3   7       23.72       21.54      1.92 o 
  11   3   7      154.22      151.55      6.16 o 
  12   3   7       78.34       74.93      4.21 o 
  13   3   7       31.41       32.77      2.93 o 
  14   3   7        9.87        9.41      1.92 o 
  15   3   7       90.90       90.08      5.15 o 
  16   3   7       28.95       32.76      3.35 o 
  17   3   7        5.72        7.30      2.92 o 
  18   3   7       91.11       90.37      5.93 o 
  19   3   7        0.90        1.66      2.48 o 
  20   3   7       16.62       20.21      3.23 o 
  21   3   7       54.36       55.58      4.97 o 
  22   3   7        8.65       10.90      3.15 o 
   1   4   7      248.38      235.62      7.35 o 
   2   4   7      435.84      409.63     13.41 o 
   3   4   7       43.07       42.11      2.88 o 
   4   4   7      112.63      115.16      4.64 o 
   5   4   7      146.42      145.81      5.95 o 
   6   4   7      107.16      107.52      4.79 o 
   7   4   7       36.47       39.47      2.52 o 
   8   4   7       33.41       33.01      2.94 o 
   9   4   7       11.31       13.95      3.18 o 
  10   4   7       10.07       11.55      2.76 o 
  11   4   7       24.56       26.50      2.36 o 
  12   4   7       33.66       36.25      2.93 o 
  13   4   7       57.88       55.34      3.75 o 
  14   4   7      130.05      118.31      6.12 o 
  15   4   7       61.92       53.58      4.09 o 
  16   4   7       33.85       37.67      3.84 o 
  17   4   7       86.29       79.29      5.68 o 
  18   4   7       67.97       63.48      5.09 o 
  19   4   7        4.10        4.78      2.43 o 
  20   4   7       27.51       27.75      4.12 o 
  21   4   7       34.55       39.76      4.88 o 
   1   5   7       81.67       78.54      4.45 o 
   2   5   7      149.78      142.31      5.80 o 
   3   5   7       70.84       66.90      3.66 o 
   4   5   7      189.87      156.52      7.90 o 
   5   5   7        1.66        6.71      2.62 o 
   6   5   7        9.62       14.24      1.93 o 
   7   5   7       18.62       19.95      1.92 o 
   8   5   7       64.14       51.28      3.24 o 
   9   5   7       25.35       28.68      2.56 o 
  10   5   7       78.42       86.98      5.62 o 
  11   5   7       58.37       68.48      4.88 o 
  12   5   7       62.60       70.74      5.72 o 
  13   5   7      130.33      123.15      7.17 o 
  14   5   7       40.39       45.42      5.33 o 
  15   5   7       33.60       41.27      5.56 o 
  16   5   7       39.00       36.39      4.23 o 
  17   5   7        4.94        6.86      3.03 o 
  18   5   7       34.97       42.74      5.02 o 
  19   5   7        1.99       -1.23      2.61 o 
  20   5   7       21.64       49.69     10.14 o 
   1   6   7      112.58      109.20      5.89 o 
   2   6   7       33.26       31.03      2.96 o 
   3   6   7       17.64       22.56      2.68 o 
   4   6   7      114.19       88.67      4.95 o 
   5   6   7       11.38       15.23      2.20 o 
   6   6   7        1.96        2.87      1.71 o 
   7   6   7        9.00       12.18      1.99 o 
   8   6   7        4.60        7.18      2.73 o 
   9   6   7       11.38       11.19      2.22 o 
  10   6   7       19.51       21.60      2.93 o 
  11   6   7       23.02       24.22      3.15 o 
  12   6   7       37.93       38.64      4.01 o 
  13   6   7       50.39       43.10      4.19 o 
  14   6   7       10.99        9.09      2.94 o 
  15   6   7       23.46       24.86      3.80 o 
  16   6   7       14.54       16.32      3.66 o 
  17   6   7       71.01       75.68      6.16 o 
  18   6   7        9.91       11.82      4.21 o 
   1   7   7      102.89       97.16      5.92 o 
   2   7   7       26.50       25.49      3.09 o 
   3   7   7       51.36       44.74      3.84 o 
   4   7   7       71.23       69.87      4.87 o 
   5   7   7      101.12       83.36      5.19 o 
   6   7   7       31.30       36.38      3.30 o 
   7   7   7       10.51       10.48      2.35 o 
   8   7   7        0.60        1.94      2.35 o 
   9   7   7       11.50       13.64      3.15 o 
  10   7   7        1.96        3.76      2.49 o 
  11   7   7       29.52       28.48      3.37 o 
  12   7   7       18.50       19.11      4.28 o 
  13   7   7       14.39       11.45      3.25 o 
  14   7   7       33.59       35.98      4.26 o 
  15   7   7        3.24        3.72      2.82 o 
  16   7   7       22.92       29.19      4.40 o 
   1   8   7       33.19       30.25      3.41 o 
   2   8   7       41.25       47.82      4.19 o 
   3   8   7        7.71        7.25      2.45 o 
   4   8   7       31.52       28.52      3.43 o 
   5   8   7       39.53       37.28      3.67 o 
   6   8   7       19.11       18.22      3.08 o 
   7   8   7       34.56       35.51      4.47 o 
   8   8   7       50.23       54.12      5.66 o 
   9   8   7       12.31       22.08      3.75 o 
  10   8   7        5.77       17.76      3.75 o 
  11   8   7       15.01        9.11      3.06 o 
  12   8   7       53.42       63.66      6.58 o 
  13   8   7        8.66       11.49      3.62 o 
   1   9   7       40.88       45.78      4.54 o 
   2   9   7       12.31       21.78      4.27 o 
   3   9   7        6.61        8.36      2.65 o 
   4   9   7        0.46        0.99      2.22 o 
   5   9   7       48.82       42.81      5.15 o 
   6   9   7       13.09       17.13      3.74 o 
   7   9   7        8.71        9.74      3.20 o 
   8   9   7       46.31       43.52      4.92 o 
   9   9   7        6.24        1.22      2.71 o 
   0   0   8      240.49      243.17     28.35 o 
   2   0   8       28.89       33.28      2.98 o 
   4   0   8       60.30       71.69      4.64 o 
   6   0   8       16.00       20.35      2.52 o 
   8   0   8       63.82       57.05      5.28 o 
  10   0   8       68.17       73.98      5.39 o 
  12   0   8       66.68       64.35      4.89 o 
  14   0   8      268.49      256.48     14.46 o 
  16   0   8      439.54      418.45     26.55 o 
  18   0   8       57.92       62.87      8.86 o 
  20   0   8       37.88       34.94      6.36 o 
   0   1   8      215.10      216.49      9.24 o 
   1   1   8       76.16       79.85      3.24 o 
   2   1   8      193.84      192.67      5.88 o 
   3   1   8      203.65      193.53      5.75 o 
   4   1   8      100.17      100.56      3.44 o 
   5   1   8       25.09       23.00      1.62 o 
   6   1   8       53.29       56.84      2.53 o 
   7   1   8       15.97       16.28      1.48 o 
   8   1   8       16.81       23.07      1.79 o 
   9   1   8       58.78       56.97      2.70 o 
  10   1   8       32.18       34.52      2.21 o 
  11   1   8        2.46        3.83      1.62 o 
  12   1   8       39.28       41.48      2.95 o 
  13   1   8        8.59        9.24      2.32 o 
  14   1   8       76.92       86.48      5.52 o 
  15   1   8       94.28      103.08      6.24 o 
  16   1   8       19.63       31.64      4.28 o 
  17   1   8        8.15       13.62      2.92 o 
  18   1   8       75.42       80.02      6.07 o 
  19   1   8       40.28       39.51      4.64 o 
  20   1   8       20.59       20.11      4.24 o 
  21   1   8        2.42       -0.54      2.59 o 
   0   2   8       92.29       86.28      5.27 o 
   1   2   8       64.56       64.94      3.16 o 
   2   2   8       10.01        9.83      1.99 o 
   3   2   8      272.53      277.88      8.26 o 
   4   2   8      186.84      170.94      5.67 o 
   5   2   8      128.14      138.27      4.84 o 
   6   2   8        0.88       -1.07      1.07 o 
   7   2   8       20.35       24.48      1.94 o 
   8   2   8       31.89       32.24      2.75 o 
   9   2   8       34.00       31.16      2.46 o 
  10   2   8       21.35       26.43      2.27 o 
  11   2   8       34.88       45.69      3.80 o 
  12   2   8       53.78       43.08      3.47 o 
  13   2   8      119.84      127.20      6.75 o 
  14   2   8        1.76        2.97      2.05 o 
  15   2   8       12.61       12.14      2.71 o 
  16   2   8       68.45       63.31      5.06 o 
  17   2   8       79.87       75.95      5.77 o 
  18   2   8        3.29        1.37      2.27 o 
  19   2   8       51.32       61.00      6.21 o 
  20   2   8        3.18        2.37      2.50 o 
  21   2   8       15.27       21.27      4.83 o 
   0   3   8      233.34      224.94     11.08 o 
   1   3   8      199.36      186.08      6.59 o 
   2   3   8       71.62       69.55      3.55 o 
   3   3   8      217.11      218.35      7.70 o 
   4   3   8       33.39       35.21      2.80 o 
   5   3   8      227.45      211.88      8.32 o 
   6   3   8       59.86       54.62      3.42 o 
   7   3   8       66.44       65.89      3.82 o 
   8   3   8        2.93        3.90      1.69 o 
   9   3   8      224.41      227.48      9.50 o 
  10   3   8      102.69       90.89      4.92 o 
  11   3   8       32.55       37.95      3.19 o 
  12   3   8        6.40        9.89      2.11 o 
  13   3   8       16.68       21.76      2.86 o 
  14   3   8       23.95       21.14      3.10 o 
  15   3   8       16.31       18.35      3.13 o 
  16   3   8       71.33       63.02      5.15 o 
  17   3   8       25.50       29.92      4.61 o 
  18   3   8        3.27        8.37      3.02 o 
  19   3   8       24.10       32.57      4.55 o 
  20   3   8        5.95        5.21      3.05 o 
   0   4   8      235.15      223.23     11.48 o 
   1   4   8       96.39       95.76      4.80 o 
   2   4   8       13.72       15.44      3.26 o 
   3   4   8       17.33       22.84      2.64 o 
   4   4   8       26.17       26.41      2.43 o 
   5   4   8        1.02        4.83      1.92 o 
   6   4   8      104.46       95.91      4.67 o 
   7   4   8      107.11       97.78      5.19 o 
   8   4   8       29.62       31.35      2.81 o 
   9   4   8       75.34       69.30      4.94 o 
  10   4   8       57.02       64.81      5.77 o 
  11   4   8        9.38        8.05      2.41 o 
  12   4   8        0.19        3.38      2.79 o 
  13   4   8       12.00       13.22      2.87 o 
  14   4   8       20.43       18.79      3.82 o 
  15   4   8       81.57       75.30      6.11 o 
  16   4   8       45.61       44.93      4.92 o 
  17   4   8       23.95       30.72      4.23 o 
  18   4   8       16.96       16.94      3.73 o 
  19   4   8       74.06       74.02      6.58 o 
   0   5   8        5.48        6.27      2.68 o 
   1   5   8        6.20       12.30      2.81 o 
   2   5   8       95.50       86.49      4.88 o 
   3   5   8       52.03       49.62      3.80 o 
   4   5   8        8.08        8.92      1.91 o 
   5   5   8        3.92        7.68      1.95 o 
   6   5   8       26.09       25.56      2.42 o 
   7   5   8       15.19       19.77      3.47 o 
   8   5   8       20.44       25.28      2.94 o 
   9   5   8        0.61        1.16      2.27 o 
  10   5   8       30.31       40.07      3.68 o 
  11   5   8       88.77       87.60      5.77 o 
  12   5   8       26.45       23.59      3.44 o 
  13   5   8       25.76       32.84      3.99 o 
  14   5   8       30.75       36.60      4.62 o 
  15   5   8        3.86        7.38      2.73 o 
  16   5   8       29.20       28.00      4.25 o 
  17   5   8       25.60       32.15      4.59 o 
   0   6   8        0.73        1.88      2.49 o 
   1   6   8       48.32       44.01      4.73 o 
   2   6   8       42.82       40.23      3.60 o 
   3   6   8        9.36       10.02      2.64 o 
   4   6   8       25.06       29.57      2.84 o 
   5   6   8        9.02       16.04      2.57 o 
   6   6   8       24.66       25.47      3.00 o 
   7   6   8        8.11        7.56      3.50 o 
   8   6   8        2.23       -1.83      2.47 o 
   9   6   8       10.00       12.72      2.98 o 
  10   6   8       45.64       47.37      4.67 o 
  11   6   8        4.82        7.10      2.93 o 
  12   6   8       86.62       83.81      6.52 o 
  13   6   8       20.23       17.28      3.45 o 
  14   6   8       75.19       78.68      6.59 o 
  15   6   8       17.69       27.28      4.21 o 
   0   7   8      288.45      261.61     17.42 o 
   1   7   8       32.24       26.00      3.18 o 
   2   7   8       41.37       36.37      3.76 o 
   3   7   8       93.35       80.77      5.58 o 
   4   7   8       48.39       41.68      4.02 o 
   5   7   8       57.07       49.80      4.48 o 
   6   7   8        9.12        8.70      4.95 o 
   7   7   8        5.30        5.42      2.69 o 
   8   7   8       22.67       30.43      3.98 o 
   9   7   8       23.01       23.12      3.98 o 
  10   7   8      110.62      111.04      8.47 o 
  11   7   8       40.53       41.54      5.21 o 
  12   7   8       32.65       35.36      4.98 o 
  13   7   8       40.04       48.47      7.19 o 
   0   8   8      123.45      127.84     11.89 o 
   1   8   8       61.64       60.13      5.19 o 
   2   8   8       16.62       17.25      3.57 o 
   3   8   8       22.14       27.97      3.51 o 
   4   8   8       14.17       12.79      2.89 o 
   5   8   8       37.30       42.07      4.88 o 
   6   8   8       13.52       11.06      3.42 o 
   7   8   8       27.24       22.76      3.95 o 
   8   8   8       83.91       84.47      7.46 o 
   9   8   8        1.47        5.04      3.32 o 
   2   0   9       69.60       74.55      5.21 o 
   4   0   9       21.60       25.98      4.05 o 
   6   0   9       20.67       17.76      3.22 o 
   8   0   9       39.78       38.60      4.16 o 
  10   0   9       19.62       23.10      3.40 o 
  12   0   9       57.36       60.99      6.70 o 
  14   0   9      101.42       94.79     11.28 o 
  16   0   9       32.41       39.29      7.43 o 
  18   0   9       38.31       38.91      7.71 o 
   1   1   9      512.99      509.26     18.16 o 
   2   1   9       42.81       46.34      2.90 o 
   3   1   9      202.67      194.53      7.20 o 
   4   1   9      176.47      185.58      6.74 o 
   5   1   9       38.87       37.53      2.61 o 
   6   1   9        1.80        4.55      1.70 o 
   7   1   9        1.30        4.37      2.38 o 
   8   1   9       77.82       79.34      3.81 o 
   9   1   9       20.02       22.66      2.19 o 
  10   1   9       74.47       74.04      4.54 o 
  11   1   9       47.64       51.68      4.24 o 
  12   1   9       12.66       13.35      2.66 o 
  13   1   9       26.30       34.28      3.49 o 
  14   1   9       17.09       21.58      3.28 o 
  15   1   9       41.03       43.04      5.26 o 
  16   1   9       62.61       62.07      6.61 o 
  17   1   9       68.83       63.05      7.14 o 
  18   1   9       14.20       23.35      5.30 o 
   1   2   9       52.97       52.39      3.46 o 
   2   2   9      230.17      234.26      9.23 o 
   3   2   9       47.94       48.35      3.25 o 
   4   2   9        9.95        8.44      1.74 o 
   5   2   9       51.99       47.79      3.20 o 
   6   2   9        6.64       10.31      2.05 o 
   7   2   9       66.27       66.73      4.94 o 
   8   2   9       58.77       58.51      3.70 o 
   9   2   9       11.38       17.02      2.50 o 
  10   2   9        5.66       11.23      3.85 o 
  11   2   9       44.02       53.48      4.79 o 
  12   2   9       17.11       17.80      3.25 o 
  13   2   9        3.03        6.77      2.75 o 
  14   2   9       54.46       63.51      5.66 o 
  15   2   9       33.81       39.15      4.56 o 
  16   2   9       27.20       27.90      4.15 o 
  17   2   9        2.12        1.03      3.22 o 
  18   2   9       34.07       35.79      6.04 o 
   1   3   9       41.99       39.63      2.89 o 
   2   3   9       52.72       53.22      3.98 o 
   3   3   9       58.80       60.59      3.85 o 
   4   3   9       46.06       51.52      3.63 o 
   5   3   9       14.39       15.20      2.45 o 
   6   3   9      150.34      140.81      6.84 o 
   7   3   9       21.27       17.41      2.40 o 
   8   3   9       93.24       88.47      5.11 o 
   9   3   9        6.00        8.75      2.51 o 
  10   3   9        7.96       13.97      2.68 o 
  11   3   9       13.85       11.92      2.78 o 
  12   3   9       14.91       21.84      3.72 o 
  13   3   9       14.06       16.20      3.49 o 
  14   3   9        9.43        8.81      3.02 o 
  15   3   9       42.85       46.95      5.74 o 
  16   3   9       18.79       29.14      4.31 o 
  17   3   9        2.25        1.93      2.74 o 
   1   4   9       20.99       23.63      3.28 o 
   2   4   9        2.96        6.56      2.36 o 
   3   4   9       13.34       12.82      2.57 o 
   4   4   9       17.53       20.70      2.56 o 
   5   4   9       44.41       47.23      3.72 o 
   6   4   9        5.76        8.17      1.97 o 
   7   4   9        1.14        1.02      1.77 o 
   8   4   9       28.30       37.19      4.34 o 
   9   4   9       40.33       57.56      6.99 o 
  10   4   9       14.39       20.03      3.57 o 
  11   4   9       18.53       27.62      4.56 o 
  12   4   9       44.79       47.45      5.23 o 
  13   4   9       18.53       15.28      3.08 o 
  14   4   9       11.86       13.07      3.41 o 
  15   4   9       12.02       11.68      3.41 o 
  16   4   9       16.13       21.06      4.03 o 
   1   5   9       61.14       56.29      4.13 o 
   2   5   9        2.14        4.56      2.82 o 
   3   5   9       24.73       26.75      4.10 o 
   4   5   9       19.65       14.64      2.60 o 
   5   5   9       28.18       30.66      3.35 o 
   6   5   9        7.66        8.22      2.48 o 
   7   5   9       18.50       19.57      3.47 o 
   8   5   9       25.84       25.20      3.77 o 
   9   5   9        0.68        6.56      2.59 o 
  10   5   9       10.13       12.42      4.17 o 
  11   5   9       15.74       21.87      3.88 o 
  12   5   9       15.35       17.11      3.71 o 
  13   5   9       16.00       22.55      4.18 o 
  14   5   9       26.34       20.41      5.05 o 
   1   6   9       63.72       61.72      4.84 o 
   2   6   9       17.22       19.12      2.96 o 
   3   6   9        0.35        5.37      3.02 o 
   4   6   9        3.68        2.14      2.15 o 
   5   6   9        3.27        2.85      2.08 o 
   6   6   9       12.83       13.06      3.30 o 
   7   6   9        1.11       10.67      4.24 o 
   8   6   9       13.00       17.50      3.71 o 
   9   6   9       12.22       17.41      3.69 o 
  10   6   9       11.14        9.19      3.34 o 
  11   6   9       17.71       21.42      4.35 o 
   1   7   9        7.41        9.24      2.63 o 
   2   7   9        6.21        2.66      2.32 o 
   3   7   9       23.56       27.33      3.79 o 
   4   7   9       11.35        7.84      3.02 o 
   5   7   9       12.07       14.40      3.48 o 
   6   7   9        8.91       11.98      3.48 o 
   7   7   9       20.49       31.62      4.63 o 
   8   7   9       33.63       39.07      5.09 o 
   0   0  10      622.45      622.71     58.86 o 
   2   0  10      250.63      264.01     18.38 o 
   4   0  10      167.75      169.99     12.49 o 
   6   0  10       27.99       29.78      4.04 o 
   8   0  10       10.84       14.65      4.18 o 
  10   0  10       27.20       19.90      7.48 o 
  12   0  10       34.84       42.55      9.68 o 
  14   0  10       59.18       49.84     10.37 o 
   0   1  10      511.44      529.08     29.47 o 
   1   1  10       57.80       62.45      4.07 o 
   2   1  10        1.85       -0.19      1.63 o 
   3   1  10       30.42       36.20      3.50 o 
   4   1  10        9.43       11.28      2.09 o 
   5   1  10       23.38       25.27      3.01 o 
   6   1  10        9.07        8.58      2.23 o 
   7   1  10        3.96        2.16      2.04 o 
   8   1  10        3.69        0.68      1.85 o 
   9   1  10       30.37       35.31      4.52 o 
  10   1  10       60.65       63.19      5.93 o 
  11   1  10       48.23       49.39      7.17 o 
  12   1  10        2.13        3.30      3.21 o 
  13   1  10       25.21       29.66      4.79 o 
  14   1  10       18.82       22.19      5.85 o 
  15   1  10        1.39        2.98      3.64 o 
   0   2  10      212.72      198.66     19.88 o 
   1   2  10       45.64       45.54      3.96 o 
   2   2  10        5.42        4.45      1.75 o 
   3   2  10        5.19        8.13      2.23 o 
   4   2  10        6.52        6.49      2.05 o 
   5   2  10       15.55       16.45      2.67 o 
   6   2  10       16.57       21.22      2.84 o 
   7   2  10       33.65       30.87      3.28 o 
   8   2  10       16.79       19.29      3.14 o 
   9   2  10       28.82       24.82      4.36 o 
  10   2  10       25.62       26.13      3.54 o 
  11   2  10       27.37       32.37      4.59 o 
  12   2  10       13.77       22.29      4.20 o 
  13   2  10       15.97       20.59      4.75 o 
  14   2  10       12.69       10.73      3.83 o 
   0   3  10       37.64       39.41      5.83 o 
   1   3  10       19.47       21.99      3.46 o 
   2   3  10       54.39       49.52      4.26 o 
   3   3  10        6.22        5.89      2.37 o 
   4   3  10       17.59       17.03      2.87 o 
   5   3  10        4.73        4.58      2.08 o 
   6   3  10        8.18        6.96      2.12 o 
   7   3  10       13.65       13.67      2.99 o 
   8   3  10       33.83       35.79      4.19 o 
   9   3  10        4.00        4.41      3.58 o 
  10   3  10       75.29       71.20      6.33 o 
  11   3  10       38.17       43.31      4.91 o 
  12   3  10       18.46       19.68      4.25 o 
  13   3  10        2.86        0.86      2.58 o 
   0   4  10       21.00       29.54      4.89 o 
   1   4  10        6.21        3.62      2.31 o 
   2   4  10        2.56       -0.61      2.10 o 
   3   4  10        2.27        3.43      2.20 o 
   4   4  10        3.27        3.59      2.28 o 
   5   4  10       13.07        9.46      2.80 o 
   6   4  10       12.05       10.32      4.12 o 
   7   4  10        1.62        4.86      2.56 o 
   8   4  10        0.14        2.57      3.39 o 
   9   4  10       16.67       26.46      4.27 o 
  10   4  10       16.40       21.51      3.88 o 
  11   4  10        6.97        6.01      3.29 o 
   0   5  10       27.57       33.77      5.50 o 
   1   5  10        5.29        3.02      2.44 o 
   2   5  10        9.18       12.02      2.88 o 
   3   5  10        1.74        1.29      2.22 o 
   4   5  10       24.71       25.14      3.98 o 
   5   5  10        2.61        2.10      2.53 o 
   6   5  10       26.83       23.73      3.95 o 
   7   5  10       22.45       22.21      4.02 o 
   8   5  10       21.32       23.97      5.47 o 
   9   5  10        3.94       -0.88      3.30 o 
   0   6  10       28.23       37.99      6.20 o 
   1   6  10       20.10       21.60      3.71 o 
   2   6  10        4.23        5.77      2.60 o 
   3   6  10       18.38       22.84      4.11 o 
   4   6  10        0.71        2.49      2.48 o 
   2   0  11      219.06      203.59     17.07 o 
   4   0  11       54.89       44.91      7.69 o 
   6   0  11        4.08       17.10     10.32 o 
   8   0  11      103.60       98.23     15.57 o 
   1   1  11        5.00        4.85      2.87 o 
   2   1  11       38.13       39.35      4.84 o 
   3   1  11       81.27       74.69      6.50 o 
   4   1  11       42.91       48.00      5.39 o 
   5   1  11        0.33       -0.11      2.31 o 
   6   1  11        7.89        3.57      4.50 o 
   7   1  11       10.53        6.24      4.23 o 
   8   1  11        7.75        8.92      3.84 o 
   9   1  11       31.18       19.76      5.39 o 
   1   2  11       55.26       60.06      6.51 o 
   2   2  11       36.45       41.94      5.64 o 
   3   2  11       24.96       25.85      4.49 o 
   4   2  11        6.43        2.43      2.92 o 
   5   2  11        8.32        8.20      3.79 o 
   6   2  11        2.12        2.35      3.60 o 
   7   2  11       14.94       15.42      4.79 o 
   8   2  11       12.53       11.96      5.38 o 
   1   3  11       46.93       38.69      5.42 o 
   2   3  11       28.60       28.40      4.22 o 
   3   3  11       15.11       14.23      3.46 o 
   4   3  11        3.84        2.14      2.91 o 
   5   3  11        3.40        6.81      3.82 o 
   6   3  11        5.27        4.54      3.20 o 
                                                 
